# Supplementary material for: Wss1 metalloprotease partners with Cdc48/Doa1 in processing genotoxic SUMO conjugates
Source: eLife. 2015 Sep 8;4:e06763. doi: 10.7554/eLife.06763 (PMC4559962; doi:10.7554/eLife.06763)
Supplement: Figure 7—source data 1. — Figure 7—source data 1 DOI: http://dx.doi.org/10.7554/eLife.06763.023 [file elife06763s001.xlsx]

## Sheet: FIG7A
FIG7A*	Supression of smt3-331 phenotype by Wss1
	Western blot quantification
		Blot intensity			Normalized values			Negative histogram (value x -1)
		SUMO-total	SUMO-HMW		SUMO-total	SUMO-HMW		SUMO-total	SUMO-HMW
1	V	128508	37354.7		1	1		-1	-1
2	WT	50802.9	10945.5		0.395329	0.293012		-0.395329	-0.293012
3	WLM*	311985	72610.4		2.42775	1.94379		-2.1	-1.94379
4	SIM1*	71920.5	14091.7		0.559658	0.377237		-0.559658	-0.377237
5	DSIM2	290654	61330.9		2.26176	1.64184		-1.95	-1.64184
6	F,2R	45732	5343.19		0.355869	0.143038		-0.355869	-0.143038
7	N-Wss1	82432.3	19355.3		0.641457	0.518146		-0.641457	-0.518146
8	Wss1-GFP	21538.3	3953.82		0.167603	0.105845		-0.167603	-0.105845

## Sheet: FIG7B
FIG7B*	CHX chase assay: kinetics of SUMO change in smt3-331 cells
	Western blot quantification
			#1 WSS1 smt3-331														#1 wss1D smt3-331
						Blot	Normalized													Blot	Normalized
	Time (h): 0 0.5 1 2				Time (h)	Intensity	Blot-Intensity								Time (h): 0 0.5 1 2				Time (h)	Intensity	Blot-Intensity
					0	32411.2	1												0	29523.6	1
	Zone 1				0.5	21371.8	0.659395								Zone 1				0.5	28959.1	0.980881
					1	15237.4	0.470127												1	19251.2	0.652061
					2	9515.09	0.293574												2	21456	0.726741
										#1 WSS1 smt3-331														#1 wss1D smt3-331
					0	64389.3	1			Normalized SUMO intensity									0	137908	0.999999			Normalized SUMO intensity
	Zone 2				0.5	89170.3	1.38486								Zone 2				0.5	134829	0.977674
					1	90274	1.402		Time (h)	Zone 1	Zone 2	Zone 3							1	97046.1	0.703701		Time (h)	Zone 1	Zone 2	Zone 3
					2	93312.8	1.4492		0	1	1	1							2	81060	0.587783		0	1	0.999999	1
									0.5	0.659395	1.38486	1.14389											0.5	0.980881	0.977674	0.952412
					0	56148.2	1		1	0.470127	1.402	0.916034							0	94309.3	1		1	0.652061	0.703701	0.487453
					0.5	64227.5	1.14389		2	0.293574	1.4492	0.787711							0.5	89821.4	0.952412		2	0.726741	0.587783	0.406784
	Zone 3				1	51433.7	0.916034								Zone 3				1	45971.3	0.487453
					2	44228.6	0.787711												2	38363.6	0.406784
			#2 WSS1 smt3-331														#2 wss1D smt3-331
						Blot	Normalized													Blot	Normalized
	Time (h): 0 0.5 1 2				Time (h)	Intensity	Blot-Intensity								Time (h): 0 0.5 1 2				Time (h)	Intensity	Blot-Intensity
					0	48636.5	1.00001												0	37486.7	0.999991
	Zone 1				0.5	29840.2	0.613542								Zone 1				0.5	27404.2	0.731033
					1	20810.1	0.427875												1	27027	0.720971
					2	15241.4	0.313377												2	19122.2	0.510103
										#2 WSS1 smt3-331														#2 wss1D smt3-331
					0	165738	0.999999			Normalized SUMO intensity									0	200650	1			Normalized SUMO intensity
	Zone 2				0.5	156547	0.944543								Zone 2				0.5	143531	0.715328
					1	171804	1.0366		Time (h)	Zone 1	Zone 2	Zone 3							1	132829	0.661991		Time (h)	Zone 1	Zone 2	Zone 3
					2	150131	0.905831		0	1	1	1							2	77427.3	0.385882		0	1	1	1
									0.5	0.613542	0.944543	0.913102											0.5	0.731033	0.715328	0.678438
					0	34089	1		1	0.427875	1.0366	0.745641							0	87170.1	1		1	0.720971	0.661991	0.501535
					0.5	31126.7	0.913102		2	0.313377	0.905831	0.662703							0.5	59139.4	0.678438		2	0.510103	0.385882	0.237507
	Zone 3				1	25418.2	0.745641								Zone 3				1	43718.8	0.501535
					2	22590.9	0.662703												2	20703.5	0.237507
		WSS1 smt3-331														WSS1 smt3-331
	Mean-Normalized SUMO intensity						SDEV								Mean-Normalized SUMO intensity						SDEV
	Time (h)	Zone 1	Zone 2	Zone 3		Zone 1	Zone 2	Zone 3							Time (h)	Zone 1	Zone 2	Zone 3		Zone 1	Zone 2	Zone 3
	0	1	1	1		0	0	0							0	1	1	1		0	0	0
	0.5	0.636466	1.1647	1.0285		0.0229296	0.220159	0.115395							0.5	0.85596	0.846501	0.815425		0.124921	0.131174	0.136988
	1	0.448999	1.2193	0.830838		0.0211279	0.182702	0.0851967							1	0.686519	0.682846	0.494494		0.0344584	0.0208557	0.00704098
	2	0.303474	1.17751	0.725207		0.00990015	0.271683	0.062504							2	0.618424	0.486832	0.322146		0.108317	0.100951	0.0846386
									Zone 2
									Zone 3
																							Zone 1
																							Zone 2
									Zone 1														Zone 3
				Time (h)														Time (h)
