# Supplementary material for: Wss1 metalloprotease partners with Cdc48/Doa1 in processing genotoxic SUMO conjugates
Source: eLife. 2015 Sep 8;4:e06763. doi: 10.7554/eLife.06763 (PMC4559962; doi:10.7554/eLife.06763)
Supplement: Figure 8—source data 1. — DOI: http://dx.doi.org/10.7554/eLife.06763.025 [file elife06763s002.xlsx]

## Sheet: smt3-331
FIG 8S1A*	CHX chase assay: Stability of Wss1 constructs in smt3-331 cells
						smt3-331 WSS1 cells
			a-HA blot intensity				Normalized blot intensity
		Time (h)	#1	#2	#3		#1	#2	#3		Mean	SDEV
		0	11439.9	15873.2	8515.83		1	1	1		1	0
	WT	0.5	3184	6135.14	2568.52		0.278324	0.386509	0.301617		0.32215	0.0830943
		1	2042.2	4337.88	1871.36		0.178516	0.273283	0.219751		0.22385	0.0179258
		2	539.335	1055	499.016		0.0471451	0.0664639	0.0585987		0.0574026	0.000767837
		0	7041.12	7675.44	7443.71		0.999999	1	1		1	0
	WLM*	0.5	1721.55	3279.06	1620.55		0.244499	0.427214	0.217708		0.296474	0.114014
		1	318.435	416.878	345.802		0.045225	0.0543132	0.0464557		0.0486646	0.00493033
		2	16.121	20.1507	13.636		0.00228955	0.00262535	0.00183189		0.00224893	0.000398288
		0	37781.8	47559.4	38414.1		1	1	1		1	0
	SIM2D	0.5	33867.9	39849.1	30928.6		0.896409	0.837881	0.805137		0.846475	0.0462389
		1	26975.9	40776.4	14864.1		0.713991	0.857379	0.386945		0.652772	0.241118
		2	25210	43551.1	16208.4		0.667253	0.915721	0.42194		0.668305	0.246892
			Mean				SDEV
	Time (h)	WT	WLM*	SIM2D		WT	WLM*	SIM2D
	0	1	1	1		0	0	0
	0.5	0.32215	0.296474	0.846475		0.0569401	0.114014	0.0462389
	1	0.22385	0.0486646	0.652772		0.0475165	0.00493033	0.241118
	2	0.0574026	0.00224893	0.668305		0.00971481	0.000398288	0.246892
						smt3-331 wss1D cells
			a-HA blot intensity				Normalized blot intensity
		Time (h)	#1	#2	#3		#1	#2	#3		Mean	SDEV
		0	19315.7	28906.7	14873.6		1	1	1		1	0
	WT	0.5	8041.19	9683.91	7454.37		0.416303	0.335006	0.501182		0.417497	0.0830943
		1	2072.48	2066.26	1350.47		0.107295	0.0714802	0.0907966		0.0898573	0.0179258
		2	741.506	1120.85	592.996		0.0383888	0.0387749	0.039869		0.0390109	0.000767837
		0	68717.8	127416	42928.6		1	1	1		1	0
	WLM*	0.5	63626.3	68587.7	34298.1		0.925907	0.538297	0.798957		0.754387	0.197611
		1	55575.8	92354.8	36087.8		0.808754	0.724829	0.840647		0.79141	0.0598256
		2	48360.9	68759	30314.8		0.703762	0.539642	0.706168		0.649857	0.0954569
		0	34150.4	61962.3	32363.4		1	1	1		1	0
	SIM2D	0.5	31470.3	42615	18508.1		0.921521	0.687757	0.571883		0.727054	0.178101
		1	29660.3	51824.2	16313.8		0.86852	0.836383	0.504081		0.736328	0.201773
		2	27534.1	56841.9	13134.8		0.806259	0.917362	0.405855		0.709825	0.269044
			Mean				SDEV
	Time (h)	WT	WLM*	SIM2D		WT	WLM*	SIM2D
	0	1	1	1		0	0	0
	0.5	0.417497	0.754387	0.727054		0.0830943	0.197611	0.178101
	1	0.0898573	0.79141	0.736328		0.0179258	0.0598256	0.201773
	2	0.0390109	0.649857	0.709825		0.000767837	0.0954569	0.269044

## Sheet: SMT3
FIG 8 S1A*	CHX chase assay: Stability of Wss1 constructs in SMT3 cells
						SMT3 WSS1 cells
			a-HA blot intensity				Normalized blot intensity
		Time (h)	#1	#2	#3		#1	#2	#3		Mean	SDEV
		0	53836.1	42878.8	55530.8		1	1	1		1	0
	WT	0.5	46224.6	37338.7	51908.2		0.858618	0.870797	0.934763		0.888059	0.0409028
		1	43188.7	33579.5	53467.5		0.802226	0.783126	0.962845		0.849399	0.09871
		2	37967.7	28659.7	39274.5		0.705245	0.668388	0.707255		0.69363	0.0218827
		0	41951.4	54461.2	52404		1	1	1		1	0
	WLM*	0.5	40359.1	32681.8	43486.7		0.962045	0.600093	0.829835		0.797324	0.183153
		1	31305.3	28115	38722.3		0.746229	0.516239	0.738919		0.667129	0.130726
		2	23484.6	26266.3	28035.5		0.559805	0.482293	0.534988		0.525695	0.0395825
		0	46916.3	47064.2	63711.3		1	1	1		1	0
	SIM2D	0.5	46633.4	45668.9	64029.7		0.993971	0.970354	1.005		0.989774	0.0176989
		1	41863.5	42075.7	58655.6		0.892301	0.894006	0.920647		0.902318	0.0158966
		2	34766	29678.5	43790.2		0.741022	0.630595	0.687322		0.686313	0.0552204
			Mean				SDEV
	Time (h)	WT	WLM*	SIM2D		WT	WLM*	SIM2D
	0	1	1	1		0	0	0
	0.5	0.888059	0.797324	0.989774		0.0409028	0.183153	0.0176989
	1	0.849399	0.667129	0.902318		0.09871	0.130726	0.0158966
	2	0.69363	0.525695	0.686313		0.0218827	0.0395825	0.0552204
						SMT3 wss1D cells
			a-HA blot intensity				Normalized blot intensity
		Time (h)	#1	#2	#3		#1	#2	#3		Mean	SDEV
		0	44153.3	46342.5	45511.9		0.999999	1	1		1	0
	WT	0.5	44041.4	47538.7	41379.2		0.997466	1.02581	0.909195		0.977491	0.060821
		1	44218.6	38135.8	40668.8		1.00148	0.822912	0.893587		0.905992	0.0899272
		2	39276.5	34491.5	37846.5		0.88955	0.744273	0.831574		0.821799	0.0731299
		0	65603.3	59874.3	77696.5		1	0.999999	1		1	0
	WLM*	0.5	57497.2	51325.9	74266.6		0.876438	0.857228	0.955855		0.896507	0.0522868
		1	49031.8	52069.8	63411.2		0.747399	0.869652	0.816139		0.811064	0.0612845
		2	50451.3	39544.7	61245.8		0.769037	0.660445	0.78827		0.739251	0.0689216
		0	45487.9	51817.5	46345.7		1	1	1		1	0
	SIM2D	0.5	44128.9	46706	39931.7		0.970123	0.901357	0.861605		0.911028	0.0549016
		1	44048.3	38833.2	35132.1		0.968353	0.749422	0.758044		0.825273	0.123986
		2	40959.2	40877.6	40685.5		0.900442	0.788876	0.877869		0.855729	0.058986
			Mean				SDEV
	Time (h)	WT	WLM*	SIM2D		WT	WLM*	SIM2D
	0	1	1	1		0	0	0
	0.5	0.977491	0.896507	0.911028		0.060821	0.0522868	0.0549016
	1	0.905992	0.811064	0.825273		0.0899272	0.0612845	0.123986
	2	0.821799	0.739251	0.855729		0.0731299	0.0689216	0.058986

## Sheet: SMT3+4-NQO
FIG 8 S1A*	CHX chase assay: Stability of Wss1 constructs in SMT3 cells pretreated with 0.2 µg/mL 4-NQO for 3 hours
						SMT3 WSS1 cells + 4-NQO
			a-HA blot intensity				Normalized blot intensity
		Time (h)	#1	#2	#3		#1	#2	#3		Mean	SDEV
		0	16685.6	32098.9	14488.2		0.999999	1	0.999997		0.999999	0
	WT	0.5	9340.45	11855.3	7042.53		0.559791	0.369337	0.486088		0.471739	0.0960342
		1	5974.99	11154.8	6070.77		0.358093	0.347514	0.419015		0.374874	0.0385915
		2	3480.59	5322.24	3190.47		0.208598	0.165807	0.220212		0.198206	0.0286524
		0	12284.9	19981.6	14745.2		0.999999	1	1		1	0
	WLM*	0.5	9143.99	11751	9517.27		0.744327	0.588093	0.645449		0.65929	0.0790314
		1	6967.52	7897.58	5459.39		0.567161	0.395243	0.370249		0.444218	0.107203
		2	4045.01	5385.94	2354.12		0.329267	0.269545	0.159653		0.252822	0.0860344
		0	43320	54157.2	39618.2		1	1	1		1	0
	SIM2D	0.5	32173.7	47606.9	37595.8		0.742698	0.879051	0.948954		0.856901	0.104897
		1	32143	40371.1	21474.3		0.74199	0.745443	0.542031		0.676488	0.116456
		2	29095.8	37199.4	20470.5		0.6716	0.686878	0.5166		0.625026	0.0942098
			Mean				SDEV
	Time (h)	WT	WLM*	SIM2D		WT	WLM*	SIM2D
	0	0.999999	1	1		0	0	0
	0.5	0.471739	0.65929	0.856901		0.0960342	0.0790314	0.104897
	1	0.374874	0.444218	0.676488		0.0385915	0.107203	0.116456
	2	0.198206	0.252822	0.625026		0.0286524	0.0860344	0.0942098
						SMT3 wss1D cells + 4-NQO
			a-HA blot intensity				Normalized blot intensity
		Time (h)	#1	#2	#3		#1	#2	#3		Mean	SDEV
		0	16889.7	39116.1	13035.9		1	1	1		1	0
	WT	0.5	13617.1	26742.9	13814.2		0.806239	0.68368	1.05971		0.849875	0.191773
		1	9418.14	18381.1	6722.02		0.557626	0.46991	0.515654		0.514397	0.0438714
		2	6662.31	12716.3	3445.46		0.39446	0.32509	0.264306		0.327952	0.0651242
		0	48244.5	87297.4	59138.2		1	1	1		1	0
	WLM*	0.5	45007.1	82619.7	55706.3		0.932896	0.946417	0.941967		0.940427	0.0068911
		1	41111.1	85865.9	40516.2		0.85214	0.983602	0.685111		0.840284	0.149599
		2	39487.1	66058.5	45961.5		0.818479	0.756707	0.777188		0.784125	0.0314648
		0	45144.1	109267	54639		1	1	1		1	0
	SIM2D	0.5	45132.5	93975.1	50790.8		0.999743	0.86005	0.929571		0.929788	0.0698465
		1	44415.3	88762.2	53563.9		0.983856	0.812342	0.980323		0.925507	0.0980197
		2	35224.5	50933.7	43213.9		0.780267	0.46614	0.7962		0.680869	0.186131
			Mean				SDEV
	Time (h)	WT	WLM*	SIM2D		WT	WLM*	SIM2D
	0	1	1	1		0	0	0
	0.5	0.849875	0.940427	0.929788		0.191773	0.0068911	0.0698465
	1	0.514397	0.840284	0.925507		0.0438714	0.149599	0.0980197
	2	0.327952	0.784125	0.680869		0.0651242	0.0314648	0.186131
