# Supplementary material for: Wss1 metalloprotease partners with Cdc48/Doa1 in processing genotoxic SUMO conjugates
Source: eLife. 2015 Sep 8;4:e06763. doi: 10.7554/eLife.06763 (PMC4559962; doi:10.7554/eLife.06763)
Supplement: Figure 10—source data 1. — DOI: http://dx.doi.org/10.7554/eLife.06763.030 [file elife06763s003.xlsx]

## Sheet: Wss1-GFP-foci
FIG10A*	GFP-Wss1 foci in TDP1 and tdp1D cells
		Number of cells with GFP foci					% of cells with GFP foci
		TDP1 (220)	tdp1D (342)				TDP1	tdp1D
	1 foci	12	24			1 foci	5.45455	7.01754
	2 foci	7	20			2 foci	3.18182	5.84795
	>2 foci	0	28			>2 foci	0	8.18713
	Scale bar is 2µm

## Sheet: WSS1-GFP-vacuole
FIG10B*	Wss1-GFP expression TDP1 and tdp1D cells: role of Top1-induced stress
																		Scale bar is 2µm
