# Supplementary material for: Wss1 metalloprotease partners with Cdc48/Doa1 in processing genotoxic SUMO conjugates
Source: eLife. 2015 Sep 8;4:e06763. doi: 10.7554/eLife.06763 (PMC4559962; doi:10.7554/eLife.06763)
Supplement: Figure 10—source data 2. — DOI: http://dx.doi.org/10.7554/eLife.06763.031 [file elife06763s004.xlsx]

## Sheet: Wss1-GFP-foci
FIG10 S1A*	Wss1-GFP foci in BY4742 cells treated or not with 0.2 µg/mL 4-NQO
		Number of cells with GFP foci					% of cells with GFP foci
		control (628)	4-NQO (498)				control	4-NQO
	1 foci	76	28			1 foci	12.1	5.6
	2 foci	20	20			2 foci	3.1	4
	>2 foci	8	46			>2 foci	1.3	9.2
	Scale bar is 2µm

## Sheet: Wss1-GFP-vacuole
FIG10 S1B*	Vacuolar localization of Wss1-GFP in BY4742 cells treated or not with 0.2 µg/mL 4-NQO
		# of cells with GFP+ vacuole
		control (638)	4-NQO (513)
	#	6	144
		% of cells with GFP+ vacuole
		control	4-NQO
	%	0.9	27
	Acquisition: GFP (500 ms), FM4-64 (100 ms)					Image treatment: GFP (25-80), FM4-64 (10-60)
																	Scale bar is 2µm

## Sheet: Wss1-GFP-smt3-331 cells
FIG10 S1B*	Vacuolar localization of Wss1-GFP in SMT3 and smt3-331 cells
																Acquisition: GFP (500 ms), FM4-64 (100 ms)
		# of cells with GFP+ vacuole
		SMT3 (316)	smt3-331 (201)
	#	6	29
		% of cells with GFP+ vacuole
		SMT3 (316)	smt3-331 (201)
	%	1.9	14
	Scale bar is 2µm

## Sheet: smt3-331-aberrant vacuole
FIG10 S1B*	smt3-331 cells have aberrant vacuolar morphology
