# Supplementary material for: Wss1 metalloprotease partners with Cdc48/Doa1 in processing genotoxic SUMO conjugates
Source: eLife. 2015 Sep 8;4:e06763. doi: 10.7554/eLife.06763 (PMC4559962; doi:10.7554/eLife.06763)
Supplement: Supplementary file 2. — Doa1-interacting proteins identified by mass spectrometry. DOI: http://dx.doi.org/10.7554/eLife.06763.035 [file elife06763s006.xlsx]

## Sheet: final
Group	Reference	#peptide	Spec Count	#peptide	Spec Count	Description
		interactome	interactome	control	control
1.1	YDL126C	62	1796	1	3	CDC48 "ATPase in ER, nuclear membrane and cytosol with homology to mammalian p97; forms a complex with Npl4p and Ufd1p"
4.1	YKL213C	33	616	0	0	DOA1 "WD repeat protein required for ubiquitin-mediated protein degradation, forms complex with Cdc48p"
19.1	YBL058W	13	123	0	0	SHP1 "UBX (ubiquitin regulatory X) domain-containing protein that regulates Glc7p and interacts with Cdc48p"
57.1	YGR048W	7	39	0	0	UFD "Protein that interacts with Cdc48p and Npl4p, involved in recognition of polyubiquitinated proteins"
119.1	YPL218W	4	39	2	10	SAR1 "GTPase, GTP-binding protein of the ARF family, component of COPII coat of vesicles; required for transport vesicle formation ""
194.1	YLR167W	3	25	2	3	RPS31 "Fusion protein that is cleaved to yield a ribosomal protein of the small (40S) subunit and ubiquitin"
194.2	YLL039C	2	22	1	1	UBI4 "Ubiquitin, becomes conjugated to proteins, marking them for selective degradation via the ubiquitin-26S proteasome system"
135.1	YHR134W	4	16	0	0	WSS1 "Sumoylated protein of unknown function, identified based on genetic interactions with SMT3"
128.1	YML013W	4	13	0	0	SEL1 "UBX (ubiquitin regulatory X) domain-containing protein that interacts with Cdc48p"
169.1	YLL011W	3	11	1	1	SOF1 "Essential subunit of the U3 (box C+D) snRNP complex required for 2' O-methylation of pre-RNA"
146.1	YBR170C	4	7	0	0	NPL4 "ER and nuclear membrane protein, forms a complex with Cdc48p and Ufd1p"
203.1	YPL049C	2	6	0	0	DIG1 Regulatory protein of unknown function, constitutively-expressed"
494.1	YOR185C	1	6	0	0	GSP2 "GTP binding protein (mammalian Ranp homolog) involved in the maintenance of nuclear organization"
494.1	YLR293C	1	6	0	0	GSP1 "GTP binding protein (mammalian Ranp homolog) involved in the maintenance of nuclear organization"
213.1	YMR318C	1	6	1	1	ADH6 "NADPH-dependent cinnamyl alcohol dehydrogenase family member with broad substrate specificity"
217.1	YLR325C	2	6	1	2	RPL38 "Protein component of the large (60S) ribosomal subunit, has similarity to rat L38 ribosomal protein"
191.1	YKR003W	2	5	1	1	OSH6 "Member of an oxysterol-binding protein family with overlapping, redundant functions in sterol metabolism"
430.1	YER073W	1	5	1	1	ALD5 "Mitochondrial aldehyde dehydrogenase, involved in regulation or biosynthesis of electron transport chain components"
232.1	YGL157W	2	3	1	1	YGL157W "Oxidoreductase, catalyzes NADPH-dependent reduction of keetones"
277.1	YPR110C	1	3	1	1	RPC40 "RNA polymerase subunit, common to RNA polymerase I and III"
246.1	YDR071C	2	2	0	0	PAA1 "Polyamine acetyltransferase; acetylates polyamines such as putrescine, spermidine and spermine"
305.1	YOR171C	1	2	0	0	LCB4 "Sphingoid long-chain base kinase, responsible for synthesis of long-chain base phosphates"
309.1	YOR112W	1	2	0	0	YOR112W "Hypothetical protein"
324.1	YNL118C	1	2	0	0	DCP2 "Protein required for the decapping of mRNAs, functions to allow the production of active Dcp1p"
384.1	YJL033W	1	2	0	0	HCA4 "Putative nucleolar DEAD box RNA helicase; high-copy # suppression of a U14 snoRNA processing mutant"
400.1	YGR268C	1	2	0	0	HUA1 "Cytoplasmic protein containing a zinc finger domain, possible role in actin patch assembly"
420.1	YGL122C	1	2	0	0	NAB2 "Nuclear polyadenylated RNA-binding protein, required for poly(A) tail length control and nuclear mRNA export"
439.1	YEL012W	1	2	0	0	UBC8 "Ubiquitin-conjugating enzyme that negatively regulates gluconeogenesis"
440.1	YDR427W	1	2	0	0	RPN9 "Non-ATPase regulatory subunit of the 26S proteasome, null mutant is ts, has cell cycle and proteasome assembly defects"
449.1	YDR216W	1	2	0	0	ADR1"Carbon source-responsive zinc-finger transcription factor, transcription of genes required for ethanol, glycerol, and fatty acid utilization"
451.1	YDR130C	1	2	0	0	FIN1 "Spindle pole body-related intermediate filament protein, forms filaments between spindle pole bodies in mother and daughter cells"
