# Supplementary material for: Wss1 metalloprotease partners with Cdc48/Doa1 in processing genotoxic SUMO conjugates
Source: eLife. 2015 Sep 8;4:e06763. doi: 10.7554/eLife.06763 (PMC4559962; doi:10.7554/eLife.06763)
Supplement: Supplementary file 5. — Model of the WLM domain of Wss1. The structure of the WLM domain of Wss1 was modeled using the Phyre2 server. DOI: http://dx.doi.org/10.7554/eLife.06763.038 [file elife06763s009.pdb]

REMARK  99  Chain ID : 1
REMARK  99  Residues : 121
REMARK  99  Atoms    : 1004
REMARK  99  File     : final.sc.pdb
ATOM      1  N   LYS     1       8.868  22.840  53.133  1.00  0.00              
ATOM      2  CA  LYS     1       7.397  22.712  53.037  1.00  0.00              
ATOM      3  CB  LYS     1       7.021  21.340  52.456  1.00  0.00              
ATOM      4  C   LYS     1       6.816  22.823  54.423  1.00  0.00              
ATOM      5  O   LYS     1       5.991  23.700  54.675  1.00  0.00              
ATOM      6  CG  LYS     1       5.569  21.267  51.978  1.00  0.00           C  
ATOM      7  CD  LYS     1       4.535  21.521  53.075  1.00  0.00           C  
ATOM      8  CE  LYS     1       3.111  21.678  52.538  1.00  0.00           C  
ATOM      9  NZ  LYS     1       2.730  20.482  51.755  1.00  0.00           N  
ATOM     10  N   ASN     2       7.243  21.952  55.365  1.00  0.00              
ATOM     11  CA  ASN     2       6.655  22.012  56.679  1.00  0.00              
ATOM     12  CB  ASN     2       5.917  20.722  57.080  1.00  0.00              
ATOM     13  C   ASN     2       7.681  22.287  57.748  1.00  0.00              
ATOM     14  O   ASN     2       8.664  21.580  57.932  1.00  0.00              
ATOM     15  CG  ASN     2       4.664  20.631  56.224  1.00  0.00           C  
ATOM     16  OD1 ASN     2       4.265  19.550  55.798  1.00  0.00           O  
ATOM     17  ND2 ASN     2       4.020  21.801  55.964  1.00  0.00           N  
ATOM     18  N   PRO     3       7.433  23.298  58.518  1.00  0.00              
ATOM     19  CA  PRO     3       8.369  23.640  59.570  1.00  0.00              
ATOM     20  CB  PRO     3       8.210  25.139  59.779  1.00  0.00              
ATOM     21  C   PRO     3       8.345  22.786  60.810  1.00  0.00              
ATOM     22  O   PRO     3       7.747  21.715  60.743  1.00  0.00              
ATOM     23  CD  PRO     3       6.894  24.477  57.876  1.00  0.00           C  
ATOM     24  CG  PRO     3       7.688  25.663  58.435  1.00  0.00           C  
ATOM     25  N   HIS     4       9.052  23.166  61.923  1.00  0.00              
ATOM     26  CA  HIS     4       8.939  22.380  63.136  1.00  0.00              
ATOM     27  CB  HIS     4       9.979  21.272  63.326  1.00  0.00              
ATOM     28  C   HIS     4       8.858  23.123  64.444  1.00  0.00              
ATOM     29  O   HIS     4       9.871  23.296  65.118  1.00  0.00              
ATOM     30  ND1 HIS     4       9.228  19.546  61.618  1.00  0.00           N  
ATOM     31  CG  HIS     4       9.435  19.939  62.919  1.00  0.00           C  
ATOM     32  NE2 HIS     4       8.647  17.827  62.905  1.00  0.00           N  
ATOM     33  CD2 HIS     4       9.075  18.879  63.693  1.00  0.00           C  
ATOM     34  CE1 HIS     4       8.757  18.276  61.669  1.00  0.00           C  
ATOM     35  N   ILE     5       7.637  23.523  64.877  1.00  0.00              
ATOM     36  CA  ILE     5       7.458  24.059  66.205  1.00  0.00              
ATOM     37  CB  ILE     5       7.203  25.537  66.373  1.00  0.00              
ATOM     38  C   ILE     5       6.225  23.448  66.792  1.00  0.00              
ATOM     39  O   ILE     5       5.253  23.123  66.120  1.00  0.00              
ATOM     40  CG2 ILE     5       8.404  26.315  65.848  1.00  0.00           C  
ATOM     41  CG1 ILE     5       5.859  25.965  65.773  1.00  0.00           C  
ATOM     42  CD1 ILE     5       5.406  27.351  66.228  1.00  0.00           C  
ATOM     43  N   GLN     6       6.261  23.247  68.106  1.00  0.00              
ATOM     44  CA  GLN     6       5.158  22.837  68.914  1.00  0.00              
ATOM     45  CB  GLN     6       4.963  21.318  69.062  1.00  0.00              
ATOM     46  C   GLN     6       5.700  23.361  70.187  1.00  0.00              
ATOM     47  O   GLN     6       5.725  24.570  70.409  1.00  0.00              
ATOM     48  CG  GLN     6       3.741  20.982  69.925  1.00  0.00           C  
ATOM     49  CD  GLN     6       3.534  19.473  69.949  1.00  0.00           C  
ATOM     50  OE1 GLN     6       3.888  18.799  70.915  1.00  0.00           O  
ATOM     51  NE2 GLN     6       2.934  18.926  68.858  1.00  0.00           N  
ATOM     52  N   LYS     7       6.163  22.465  71.065  1.00  0.00              
ATOM     53  CA  LYS     7       6.931  23.004  72.135  1.00  0.00              
ATOM     54  CB  LYS     7       6.745  22.235  73.455  1.00  0.00              
ATOM     55  C   LYS     7       8.345  22.808  71.668  1.00  0.00              
ATOM     56  O   LYS     7       8.916  21.729  71.824  1.00  0.00              
ATOM     57  CG  LYS     7       7.532  22.816  74.630  1.00  0.00           C  
ATOM     58  CD  LYS     7       7.048  22.305  75.989  1.00  0.00           C  
ATOM     59  CE  LYS     7       5.678  22.859  76.389  1.00  0.00           C  
ATOM     60  NZ  LYS     7       5.274  22.321  77.707  1.00  0.00           N  
ATOM     61  N   VAL     8       8.939  23.855  71.060  1.00  0.00              
ATOM     62  CA  VAL     8      10.273  23.787  70.524  1.00  0.00              
ATOM     63  CB  VAL     8      10.643  24.994  69.711  1.00  0.00              
ATOM     64  C   VAL     8      11.192  23.781  71.706  1.00  0.00              
ATOM     65  O   VAL     8      10.858  24.331  72.754  1.00  0.00              
ATOM     66  CG1 VAL     8      12.110  24.857  69.271  1.00  0.00           C  
ATOM     67  CG2 VAL     8       9.640  25.147  68.556  1.00  0.00           C  
ATOM     68  N   ALA     9      12.371  23.134  71.589  1.00  0.00              
ATOM     69  CA  ALA     9      13.236  23.109  72.732  1.00  0.00              
ATOM     70  CB  ALA     9      13.020  21.879  73.631  1.00  0.00              
ATOM     71  C   ALA     9      14.666  23.058  72.290  1.00  0.00              
ATOM     72  O   ALA     9      14.982  22.530  71.225  1.00  0.00              
ATOM     73  N   VAL    10      15.577  23.624  73.114  1.00  0.00              
ATOM     74  CA  VAL    10      16.973  23.549  72.794  1.00  0.00              
ATOM     75  CB  VAL    10      17.604  24.888  72.507  1.00  0.00              
ATOM     76  C   VAL    10      17.658  22.902  73.999  1.00  0.00              
ATOM     77  O   VAL    10      17.403  23.298  75.138  1.00  0.00              
ATOM     78  CG1 VAL    10      18.193  25.527  73.777  1.00  0.00           C  
ATOM     79  CG2 VAL    10      18.596  24.686  71.368  1.00  0.00           C  
ATOM     80  N   LEU    11      18.517  21.857  73.825  1.00  0.00              
ATOM     81  CA  LEU    11      19.116  21.293  75.026  1.00  0.00              
ATOM     82  CB  LEU    11      18.348  20.077  75.576  1.00  0.00              
ATOM     83  C   LEU    11      20.538  20.807  74.834  1.00  0.00              
ATOM     84  O   LEU    11      20.776  19.945  73.993  1.00  0.00              
ATOM     85  CG  LEU    11      16.956  20.399  76.147  1.00  0.00           C  
ATOM     86  CD1 LEU    11      16.277  19.123  76.670  1.00  0.00           C  
ATOM     87  CD2 LEU    11      17.028  21.501  77.219  1.00  0.00           C  
ATOM     88  N   GLN    12      21.497  21.271  75.687  1.00  0.00              
ATOM     89  CA  GLN    12      22.905  20.910  75.591  1.00  0.00              
ATOM     90  CB  GLN    12      23.878  22.091  75.361  1.00  0.00              
ATOM     91  C   GLN    12      23.370  20.435  76.940  1.00  0.00              
ATOM     92  O   GLN    12      22.612  20.378  77.908  1.00  0.00              
ATOM     93  CG  GLN    12      25.289  21.758  74.876  1.00  0.00           C  
ATOM     94  CD  GLN    12      25.229  20.843  73.669  1.00  0.00           C  
ATOM     95  OE1 GLN    12      24.521  19.838  73.656  1.00  0.00           O  
ATOM     96  NE2 GLN    12      26.033  21.185  72.632  1.00  0.00           N  
ATOM     97  N   SER    13      24.667  20.065  77.017  1.00  0.00              
ATOM     98  CA  SER    13      25.270  19.799  78.279  1.00  0.00              
ATOM     99  CB  SER    13      26.766  19.436  78.262  1.00  0.00              
ATOM    100  C   SER    13      25.231  21.098  78.998  1.00  0.00              
ATOM    101  O   SER    13      24.964  22.152  78.423  1.00  0.00              
ATOM    102  OG  SER    13      27.503  20.416  77.545  1.00  0.00           O  
ATOM    103  N   LYS    14      25.508  21.036  80.299  1.00  0.00              
ATOM    104  CA  LYS    14      25.431  22.195  81.110  1.00  0.00              
ATOM    105  CB  LYS    14      25.697  21.864  82.590  1.00  0.00              
ATOM    106  C   LYS    14      26.428  23.222  80.679  1.00  0.00              
ATOM    107  O   LYS    14      26.117  24.414  80.700  1.00  0.00              
ATOM    108  CG  LYS    14      25.272  22.969  83.548  1.00  0.00           C  
ATOM    109  CD  LYS    14      25.183  22.473  84.990  1.00  0.00           C  
ATOM    110  CE  LYS    14      24.240  21.280  85.152  1.00  0.00           C  
ATOM    111  NZ  LYS    14      24.343  20.740  86.524  1.00  0.00           N  
ATOM    112  N   PRO    15      27.610  22.849  80.278  1.00  0.00              
ATOM    113  CA  PRO    15      28.543  23.867  79.879  1.00  0.00              
ATOM    114  CB  PRO    15      29.921  23.196  79.829  1.00  0.00              
ATOM    115  C   PRO    15      28.189  24.695  78.679  1.00  0.00              
ATOM    116  O   PRO    15      28.522  25.880  78.693  1.00  0.00              
ATOM    117  CD  PRO    15      28.300  21.709  80.855  1.00  0.00           C  
ATOM    118  CG  PRO    15      29.649  21.706  80.112  1.00  0.00           C  
ATOM    119  N   ASN    16      27.523  24.152  77.634  1.00  0.00              
ATOM    120  CA  ASN    16      27.298  25.049  76.530  1.00  0.00              
ATOM    121  CB  ASN    16      27.866  24.539  75.196  1.00  0.00              
ATOM    122  C   ASN    16      25.836  25.263  76.302  1.00  0.00              
ATOM    123  O   ASN    16      25.411  25.468  75.166  1.00  0.00              
ATOM    124  CG  ASN    16      29.374  24.730  75.210  1.00  0.00           C  
ATOM    125  OD1 ASN    16      29.872  25.815  75.510  1.00  0.00           O  
ATOM    126  ND2 ASN    16      30.126  23.648  74.876  1.00  0.00           N  
ATOM    127  N   LYS    17      25.034  25.278  77.379  1.00  0.00              
ATOM    128  CA  LYS    17      23.622  25.497  77.259  1.00  0.00              
ATOM    129  CB  LYS    17      22.873  25.302  78.588  1.00  0.00              
ATOM    130  C   LYS    17      23.393  26.896  76.781  1.00  0.00              
ATOM    131  O   LYS    17      22.429  27.173  76.070  1.00  0.00              
ATOM    132  CG  LYS    17      23.333  26.238  79.705  1.00  0.00           C  
ATOM    133  CD  LYS    17      22.415  26.208  80.928  1.00  0.00           C  
ATOM    134  CE  LYS    17      22.911  27.066  82.092  1.00  0.00           C  
ATOM    135  NZ  LYS    17      21.965  26.967  83.225  1.00  0.00           N  
ATOM    136  N   GLU    18      24.290  27.819  77.168  1.00  0.00              
ATOM    137  CA  GLU    18      24.166  29.214  76.850  1.00  0.00              
ATOM    138  CB  GLU    18      25.315  30.038  77.447  1.00  0.00              
ATOM    139  C   GLU    18      24.201  29.397  75.363  1.00  0.00              
ATOM    140  O   GLU    18      23.535  30.279  74.822  1.00  0.00              
ATOM    141  CG  GLU    18      25.344  29.996  78.976  1.00  0.00           C  
ATOM    142  CD  GLU    18      26.645  30.636  79.431  1.00  0.00           C  
ATOM    143  OE1 GLU    18      27.277  31.342  78.601  1.00  0.00           O  
ATOM    144  OE2 GLU    18      27.027  30.424  80.613  1.00  0.00           O  
ATOM    145  N   ASP    19      25.003  28.572  74.670  1.00  0.00              
ATOM    146  CA  ASP    19      25.170  28.658  73.248  1.00  0.00              
ATOM    147  CB  ASP    19      26.308  27.765  72.753  1.00  0.00              
ATOM    148  C   ASP    19      23.905  28.297  72.541  1.00  0.00              
ATOM    149  O   ASP    19      23.648  28.764  71.434  1.00  0.00              
ATOM    150  CG  ASP    19      27.618  28.470  73.069  1.00  0.00           C  
ATOM    151  OD1 ASP    19      27.636  29.728  72.999  1.00  0.00           O  
ATOM    152  OD2 ASP    19      28.617  27.768  73.380  1.00  0.00           O  
ATOM    153  N   ALA    20      23.068  27.470  73.180  1.00  0.00              
ATOM    154  CA  ALA    20      21.875  26.940  72.592  1.00  0.00              
ATOM    155  CB  ALA    20      21.102  26.023  73.555  1.00  0.00              
ATOM    156  C   ALA    20      20.955  28.036  72.177  1.00  0.00              
ATOM    157  O   ALA    20      20.228  27.877  71.197  1.00  0.00              
ATOM    158  N   LEU    21      20.944  29.163  72.914  1.00  0.00              
ATOM    159  CA  LEU    21      19.977  30.180  72.644  1.00  0.00              
ATOM    160  CB  LEU    21      19.863  31.222  73.770  1.00  0.00              
ATOM    161  C   LEU    21      20.284  30.935  71.394  1.00  0.00              
ATOM    162  O   LEU    21      20.629  32.113  71.440  1.00  0.00              
ATOM    163  CG  LEU    21      19.439  30.635  75.130  1.00  0.00           C  
ATOM    164  CD1 LEU    21      19.292  31.739  76.189  1.00  0.00           C  
ATOM    165  CD2 LEU    21      18.184  29.756  75.003  1.00  0.00           C  
ATOM    166  N   ASN    22      20.143  30.288  70.225  1.00  0.00              
ATOM    167  CA  ASN    22      20.216  31.055  69.029  1.00  0.00              
ATOM    168  CB  ASN    22      21.013  30.418  67.878  1.00  0.00              
ATOM    169  C   ASN    22      18.802  31.188  68.616  1.00  0.00              
ATOM    170  O   ASN    22      18.470  30.920  67.460  1.00  0.00              
ATOM    171  CG  ASN    22      22.465  30.833  68.064  1.00  0.00           C  
ATOM    172  OD1 ASN    22      23.379  30.241  67.493  1.00  0.00           O  
ATOM    173  ND2 ASN    22      22.683  31.903  68.874  1.00  0.00           N  
ATOM    174  N   LEU    23      17.969  31.663  69.579  1.00  0.00              
ATOM    175  CA  LEU    23      16.568  31.829  69.367  1.00  0.00              
ATOM    176  CB  LEU    23      16.331  32.973  68.384  1.00  0.00              
ATOM    177  C   LEU    23      16.120  30.551  68.757  1.00  0.00              
ATOM    178  O   LEU    23      15.818  30.520  67.578  1.00  0.00              
ATOM    179  CG  LEU    23      17.000  34.283  68.841  1.00  0.00           C  
ATOM    180  CD1 LEU    23      16.751  35.424  67.844  1.00  0.00           C  
ATOM    181  CD2 LEU    23      16.610  34.636  70.285  1.00  0.00           C  
ATOM    182  N   ILE    24      16.144  29.436  69.500  1.00  0.00              
ATOM    183  CA  ILE    24      15.784  28.188  68.891  1.00  0.00              
ATOM    184  CB  ILE    24      15.812  27.089  69.883  1.00  0.00              
ATOM    185  C   ILE    24      14.380  28.346  68.423  1.00  0.00              
ATOM    186  O   ILE    24      14.039  27.928  67.320  1.00  0.00              
ATOM    187  CG2 ILE    24      15.443  25.770  69.180  1.00  0.00           C  
ATOM    188  CG1 ILE    24      17.207  27.107  70.500  1.00  0.00           C  
ATOM    189  CD1 ILE    24      18.304  26.912  69.456  1.00  0.00           C  
ATOM    190  N   LYS    25      13.540  28.923  69.301  1.00  0.00              
ATOM    191  CA  LYS    25      12.168  29.279  69.073  1.00  0.00              
ATOM    192  CB  LYS    25      11.436  29.615  70.385  1.00  0.00              
ATOM    193  C   LYS    25      12.068  30.495  68.171  1.00  0.00              
ATOM    194  O   LYS    25      11.107  30.646  67.420  1.00  0.00              
ATOM    195  CG  LYS    25       9.960  29.973  70.203  1.00  0.00           C  
ATOM    196  CD  LYS    25       9.172  29.988  71.515  1.00  0.00           C  
ATOM    197  CE  LYS    25       7.694  30.343  71.343  1.00  0.00           C  
ATOM    198  NZ  LYS    25       6.999  30.269  72.648  1.00  0.00           N  
ATOM    199  N   GLU    26      13.001  31.465  68.233  1.00  0.00              
ATOM    200  CA  GLU    26      12.796  32.536  67.287  1.00  0.00              
ATOM    201  CB  GLU    26      13.667  33.787  67.469  1.00  0.00              
ATOM    202  C   GLU    26      13.021  31.952  65.925  1.00  0.00              
ATOM    203  O   GLU    26      12.354  32.296  64.953  1.00  0.00              
ATOM    204  CG  GLU    26      13.272  34.611  68.696  1.00  0.00           C  
ATOM    205  CD  GLU    26      13.955  35.967  68.600  1.00  0.00           C  
ATOM    206  OE1 GLU    26      13.833  36.615  67.526  1.00  0.00           O  
ATOM    207  OE2 GLU    26      14.603  36.378  69.599  1.00  0.00           O  
ATOM    208  N   ILE    27      14.008  31.050  65.850  1.00  0.00              
ATOM    209  CA  ILE    27      14.380  30.209  64.758  1.00  0.00              
ATOM    210  CB  ILE    27      15.659  29.428  64.942  1.00  0.00              
ATOM    211  C   ILE    27      13.213  29.276  64.645  1.00  0.00              
ATOM    212  O   ILE    27      13.082  28.537  63.684  1.00  0.00              
ATOM    213  CG2 ILE    27      15.821  28.498  63.726  1.00  0.00           C  
ATOM    214  CG1 ILE    27      16.870  30.371  65.054  1.00  0.00           C  
ATOM    215  CD1 ILE    27      17.168  31.139  63.768  1.00  0.00           C  
ATOM    216  N   ALA    28      12.413  29.157  65.719  1.00  0.00              
ATOM    217  CA  ALA    28      11.187  28.419  65.667  1.00  0.00              
ATOM    218  CB  ALA    28      10.468  28.072  66.992  1.00  0.00              
ATOM    219  C   ALA    28      10.304  29.142  64.717  1.00  0.00              
ATOM    220  O   ALA    28       9.361  28.574  64.175  1.00  0.00              
ATOM    221  N   HIS    29      10.535  30.455  64.550  1.00  0.00              
ATOM    222  CA  HIS    29       9.820  31.122  63.507  1.00  0.00              
ATOM    223  CB  HIS    29      10.163  32.613  63.346  1.00  0.00              
ATOM    224  C   HIS    29      10.266  30.413  62.270  1.00  0.00              
ATOM    225  O   HIS    29       9.454  30.162  61.383  1.00  0.00              
ATOM    226  ND1 HIS    29       9.449  33.291  61.000  1.00  0.00           N  
ATOM    227  CG  HIS    29       9.266  33.306  62.364  1.00  0.00           C  
ATOM    228  NE2 HIS    29       7.617  34.493  61.383  1.00  0.00           N  
ATOM    229  CD2 HIS    29       8.144  34.044  62.581  1.00  0.00           C  
ATOM    230  CE1 HIS    29       8.435  34.016  60.462  1.00  0.00           C  
ATOM    231  N   LYS    30      11.580  30.069  62.214  1.00  0.00              
ATOM    232  CA  LYS    30      12.197  29.326  61.141  1.00  0.00              
ATOM    233  CB  LYS    30      13.726  29.231  61.160  1.00  0.00              
ATOM    234  C   LYS    30      11.618  27.956  61.116  1.00  0.00              
ATOM    235  O   LYS    30      11.623  27.319  60.065  1.00  0.00              
ATOM    236  CG  LYS    30      14.291  28.431  59.995  1.00  0.00           C  
ATOM    237  CD  LYS    30      15.801  28.576  59.941  1.00  0.00           C  
ATOM    238  CE  LYS    30      16.251  29.884  60.588  1.00  0.00           C  
ATOM    239  NZ  LYS    30      15.622  31.027  59.889  1.00  0.00           N  
ATOM    240  N   VAL    31      11.200  27.421  62.285  1.00  0.00              
ATOM    241  CA  VAL    31      10.429  26.227  62.207  1.00  0.00              
ATOM    242  CB  VAL    31      10.772  25.141  63.187  1.00  0.00              
ATOM    243  C   VAL    31       9.016  26.681  62.258  1.00  0.00              
ATOM    244  O   VAL    31       8.243  26.284  63.119  1.00  0.00              
ATOM    245  CG1 VAL    31      12.076  24.502  62.699  1.00  0.00           C  
ATOM    246  CG2 VAL    31      10.983  25.725  64.578  1.00  0.00           C  
ATOM    247  N   SER    32       8.619  27.553  61.304  1.00  0.00              
ATOM    248  CA  SER    32       7.270  28.023  61.408  1.00  0.00              
ATOM    249  CB  SER    32       7.084  28.995  62.583  1.00  0.00              
ATOM    250  C   SER    32       6.873  28.766  60.167  1.00  0.00              
ATOM    251  O   SER    32       5.707  28.743  59.785  1.00  0.00              
ATOM    252  OG  SER    32       5.737  29.436  62.643  1.00  0.00           O  
ATOM    253  N   TYR    33       7.820  29.433  59.486  1.00  0.00              
ATOM    254  CA  TYR    33       7.433  30.319  58.427  1.00  0.00              
ATOM    255  CB  TYR    33       8.624  31.048  57.783  1.00  0.00              
ATOM    256  C   TYR    33       6.735  29.562  57.342  1.00  0.00              
ATOM    257  O   TYR    33       5.671  29.983  56.890  1.00  0.00              
ATOM    258  CG  TYR    33       8.066  31.923  56.711  1.00  0.00           C  
ATOM    259  CD1 TYR    33       7.524  33.148  57.024  1.00  0.00           C  
ATOM    260  CD2 TYR    33       8.086  31.522  55.394  1.00  0.00           C  
ATOM    261  CE1 TYR    33       7.006  33.960  56.042  1.00  0.00           C  
ATOM    262  CE2 TYR    33       7.569  32.329  54.407  1.00  0.00           C  
ATOM    263  CZ  TYR    33       7.030  33.551  54.731  1.00  0.00           C  
ATOM    264  OH  TYR    33       6.500  34.380  53.720  1.00  0.00           O  
ATOM    265  N   LEU    34       7.288  28.411  56.903  1.00  0.00              
ATOM    266  CA  LEU    34       6.650  27.749  55.802  1.00  0.00              
ATOM    267  CB  LEU    34       7.402  26.500  55.304  1.00  0.00              
ATOM    268  C   LEU    34       5.257  27.345  56.169  1.00  0.00              
ATOM    269  O   LEU    34       4.303  27.679  55.468  1.00  0.00              
ATOM    270  CG  LEU    34       8.731  26.831  54.597  1.00  0.00           C  
ATOM    271  CD1 LEU    34       9.381  25.572  53.998  1.00  0.00           C  
ATOM    272  CD2 LEU    34       8.544  27.952  53.560  1.00  0.00           C  
ATOM    273  N   MET    35       5.093  26.678  57.323  1.00  0.00              
ATOM    274  CA  MET    35       3.807  26.181  57.710  1.00  0.00              
ATOM    275  CB  MET    35       3.789  25.453  59.062  1.00  0.00              
ATOM    276  C   MET    35       2.935  27.359  57.919  1.00  0.00              
ATOM    277  O   MET    35       1.734  27.301  57.681  1.00  0.00              
ATOM    278  CG  MET    35       4.071  26.401  60.230  1.00  0.00           C  
ATOM    279  SD  MET    35       3.262  25.956  61.795  1.00  0.00           S  
ATOM    280  CE  MET    35       1.724  26.842  61.400  1.00  0.00           C  
ATOM    281  N   LYS    36       3.522  28.469  58.382  1.00  0.00              
ATOM    282  CA  LYS    36       2.711  29.572  58.771  1.00  0.00              
ATOM    283  CB  LYS    36       3.520  30.786  59.263  1.00  0.00              
ATOM    284  C   LYS    36       1.825  30.045  57.653  1.00  0.00              
ATOM    285  O   LYS    36       0.611  30.133  57.830  1.00  0.00              
ATOM    286  CG  LYS    36       3.980  30.662  60.717  1.00  0.00           C  
ATOM    287  CD  LYS    36       2.811  30.558  61.701  1.00  0.00           C  
ATOM    288  CE  LYS    36       3.230  30.523  63.172  1.00  0.00           C  
ATOM    289  NZ  LYS    36       2.035  30.421  64.037  1.00  0.00           N  
ATOM    290  N   GLU    37       2.381  30.343  56.465  1.00  0.00              
ATOM    291  CA  GLU    37       1.560  30.850  55.395  1.00  0.00              
ATOM    292  CB  GLU    37       2.388  31.271  54.168  1.00  0.00              
ATOM    293  C   GLU    37       0.623  29.767  54.948  1.00  0.00              
ATOM    294  O   GLU    37      -0.555  30.006  54.691  1.00  0.00              
ATOM    295  CG  GLU    37       3.301  32.472  54.426  1.00  0.00           C  
ATOM    296  CD  GLU    37       2.434  33.721  54.485  1.00  0.00           C  
ATOM    297  OE1 GLU    37       1.215  33.610  54.189  1.00  0.00           O  
ATOM    298  OE2 GLU    37       2.981  34.804  54.826  1.00  0.00           O  
ATOM    299  N   ASN    38       1.153  28.534  54.870  1.00  0.00              
ATOM    300  CA  ASN    38       0.508  27.352  54.366  1.00  0.00              
ATOM    301  CB  ASN    38       1.490  26.179  54.203  1.00  0.00              
ATOM    302  C   ASN    38      -0.602  26.874  55.259  1.00  0.00              
ATOM    303  O   ASN    38      -1.499  26.174  54.794  1.00  0.00              
ATOM    304  CG  ASN    38       2.459  26.517  53.079  1.00  0.00           C  
ATOM    305  OD1 ASN    38       2.156  27.325  52.203  1.00  0.00           O  
ATOM    306  ND2 ASN    38       3.658  25.875  53.097  1.00  0.00           N  
ATOM    307  N   HIS    39      -0.604  27.251  56.551  1.00  0.00              
ATOM    308  CA  HIS    39      -1.538  26.683  57.484  1.00  0.00              
ATOM    309  CB  HIS    39      -2.998  26.787  57.010  1.00  0.00              
ATOM    310  C   HIS    39      -1.225  25.229  57.688  1.00  0.00              
ATOM    311  O   HIS    39      -2.102  24.374  57.575  1.00  0.00              
ATOM    312  ND1 HIS    39      -4.108  28.920  57.841  1.00  0.00           N  
ATOM    313  CG  HIS    39      -3.463  28.205  56.857  1.00  0.00           C  
ATOM    314  NE2 HIS    39      -3.921  30.276  56.089  1.00  0.00           N  
ATOM    315  CD2 HIS    39      -3.358  29.048  55.793  1.00  0.00           C  
ATOM    316  CE1 HIS    39      -4.358  30.151  57.329  1.00  0.00           C  
ATOM    317  N   PHE    40       0.056  24.918  58.004  1.00  0.00              
ATOM    318  CA  PHE    40       0.457  23.560  58.245  1.00  0.00              
ATOM    319  CB  PHE    40       1.431  22.984  57.201  1.00  0.00              
ATOM    320  C   PHE    40       1.120  23.409  59.562  1.00  0.00              
ATOM    321  O   PHE    40       1.254  24.362  60.329  1.00  0.00              
ATOM    322  CG  PHE    40       0.649  22.637  55.982  1.00  0.00           C  
ATOM    323  CD1 PHE    40       0.362  23.583  55.026  1.00  0.00           C  
ATOM    324  CD2 PHE    40       0.202  21.350  55.797  1.00  0.00           C  
ATOM    325  CE1 PHE    40      -0.359  23.249  53.904  1.00  0.00           C  
ATOM    326  CE2 PHE    40      -0.520  21.009  54.678  1.00  0.00           C  
ATOM    327  CZ  PHE    40      -0.803  21.960  53.729  1.00  0.00           C  
ATOM    328  N   LYS    41       1.529  22.154  59.846  1.00  0.00              
ATOM    329  CA  LYS    41       2.109  21.824  61.104  1.00  0.00              
ATOM    330  CB  LYS    41       1.541  20.546  61.743  1.00  0.00              
ATOM    331  C   LYS    41       3.572  21.634  61.006  1.00  0.00              
ATOM    332  O   LYS    41       4.111  21.099  60.041  1.00  0.00              
ATOM    333  CG  LYS    41       0.095  20.688  62.219  1.00  0.00           C  
ATOM    334  CD  LYS    41      -0.553  19.354  62.594  1.00  0.00           C  
ATOM    335  CE  LYS    41      -0.832  18.454  61.389  1.00  0.00           C  
ATOM    336  NZ  LYS    41      -1.848  19.082  60.515  1.00  0.00           N  
ATOM    337  N   VAL    42       4.219  22.103  62.078  1.00  0.00              
ATOM    338  CA  VAL    42       5.603  22.057  62.370  1.00  0.00              
ATOM    339  CB  VAL    42       6.068  23.453  62.529  1.00  0.00              
ATOM    340  C   VAL    42       5.541  21.389  63.680  1.00  0.00              
ATOM    341  O   VAL    42       4.516  21.473  64.350  1.00  0.00              
ATOM    342  CG1 VAL    42       5.770  24.137  61.198  1.00  0.00           C  
ATOM    343  CG2 VAL    42       5.206  24.116  63.590  1.00  0.00           C  
ATOM    344  N   THR    43       6.561  20.650  64.111  1.00  0.00              
ATOM    345  CA  THR    43       6.159  20.118  65.360  1.00  0.00              
ATOM    346  CB  THR    43       5.504  18.766  65.236  1.00  0.00              
ATOM    347  C   THR    43       7.334  20.176  66.268  1.00  0.00              
ATOM    348  O   THR    43       8.298  20.913  66.016  1.00  0.00              
ATOM    349  OG1 THR    43       4.523  18.830  64.213  1.00  0.00           O  
ATOM    350  CG2 THR    43       4.758  18.391  66.536  1.00  0.00           C  
ATOM    351  N   ASN    44       7.237  19.374  67.344  1.00  0.00              
ATOM    352  CA  ASN    44       8.103  19.359  68.467  1.00  0.00              
ATOM    353  CB  ASN    44       8.038  18.075  69.313  1.00  0.00              
ATOM    354  C   ASN    44       9.495  19.486  68.024  1.00  0.00              
ATOM    355  O   ASN    44       9.987  18.721  67.197  1.00  0.00              
ATOM    356  CG  ASN    44       6.824  18.156  70.216  1.00  0.00           C  
ATOM    357  OD1 ASN    44       6.359  19.246  70.548  1.00  0.00           O  
ATOM    358  ND2 ASN    44       6.305  16.975  70.646  1.00  0.00           N  
ATOM    359  N   LEU    45      10.151  20.525  68.556  1.00  0.00              
ATOM    360  CA  LEU    45      11.548  20.599  68.343  1.00  0.00              
ATOM    361  CB  LEU    45      12.156  21.998  68.116  1.00  0.00              
ATOM    362  C   LEU    45      12.141  20.136  69.620  1.00  0.00              
ATOM    363  O   LEU    45      11.906  20.726  70.673  1.00  0.00              
ATOM    364  CG  LEU    45      12.048  22.555  66.689  1.00  0.00           C  
ATOM    365  CD1 LEU    45      12.817  23.880  66.575  1.00  0.00           C  
ATOM    366  CD2 LEU    45      12.530  21.529  65.652  1.00  0.00           C  
ATOM    367  N   VAL    46      12.892  19.027  69.570  1.00  0.00              
ATOM    368  CA  VAL    46      13.578  18.623  70.747  1.00  0.00              
ATOM    369  CB  VAL    46      13.412  17.173  71.117  1.00  0.00              
ATOM    370  C   VAL    46      15.008  18.866  70.450  1.00  0.00              
ATOM    371  O   VAL    46      15.553  18.392  69.455  1.00  0.00              
ATOM    372  CG1 VAL    46      11.956  16.939  71.545  1.00  0.00           C  
ATOM    373  CG2 VAL    46      13.848  16.297  69.932  1.00  0.00           C  
ATOM    374  N   GLU    47      15.679  19.651  71.293  1.00  0.00              
ATOM    375  CA  GLU    47      17.032  19.846  70.921  1.00  0.00              
ATOM    376  CB  GLU    47      17.548  21.238  71.170  1.00  0.00              
ATOM    377  C   GLU    47      17.822  18.997  71.831  1.00  0.00              
ATOM    378  O   GLU    47      17.790  19.192  73.041  1.00  0.00              
ATOM    379  CG  GLU    47      18.778  21.630  70.375  1.00  0.00           C  
ATOM    380  CD  GLU    47      18.241  22.451  69.222  1.00  0.00           C  
ATOM    381  OE1 GLU    47      17.192  22.050  68.656  1.00  0.00           O  
ATOM    382  OE2 GLU    47      18.853  23.504  68.906  1.00  0.00           O  
ATOM    383  N   PHE    48      18.549  18.016  71.290  1.00  0.00              
ATOM    384  CA  PHE    48      19.350  17.328  72.230  1.00  0.00              
ATOM    385  CB  PHE    48      18.987  15.850  72.451  1.00  0.00              
ATOM    386  C   PHE    48      20.721  17.475  71.699  1.00  0.00              
ATOM    387  O   PHE    48      20.931  18.143  70.695  1.00  0.00              
ATOM    388  CG  PHE    48      19.326  15.617  73.887  1.00  0.00           C  
ATOM    389  CD1 PHE    48      18.402  15.956  74.852  1.00  0.00           C  
ATOM    390  CD2 PHE    48      20.543  15.111  74.279  1.00  0.00           C  
ATOM    391  CE1 PHE    48      18.672  15.778  76.187  1.00  0.00           C  
ATOM    392  CE2 PHE    48      20.820  14.929  75.614  1.00  0.00           C  
ATOM    393  CZ  PHE    48      19.887  15.260  76.570  1.00  0.00           C  
ATOM    394  N   TYR    49      21.679  16.882  72.401  1.00  0.00              
ATOM    395  CA  TYR    49      23.097  16.963  72.220  1.00  0.00              
ATOM    396  CB  TYR    49      23.543  16.661  73.651  1.00  0.00              
ATOM    397  C   TYR    49      23.491  15.701  71.502  1.00  0.00              
ATOM    398  O   TYR    49      24.293  14.994  72.097  1.00  0.00              
ATOM    399  CG  TYR    49      24.909  16.879  74.157  1.00  0.00           C  
ATOM    400  CD1 TYR    49      26.079  16.411  73.599  1.00  0.00           C  
ATOM    401  CD2 TYR    49      24.945  17.517  75.362  1.00  0.00           C  
ATOM    402  CE1 TYR    49      27.282  16.659  74.225  1.00  0.00           C  
ATOM    403  CE2 TYR    49      26.130  17.752  75.978  1.00  0.00           C  
ATOM    404  CZ  TYR    49      27.302  17.337  75.421  1.00  0.00           C  
ATOM    405  OH  TYR    49      28.507  17.606  76.101  1.00  0.00           O  
ATOM    406  N   PRO    50      23.095  15.363  70.296  1.00  0.00              
ATOM    407  CA  PRO    50      23.403  14.087  69.689  1.00  0.00              
ATOM    408  CB  PRO    50      22.753  14.139  68.304  1.00  0.00              
ATOM    409  C   PRO    50      24.843  13.677  69.595  1.00  0.00              
ATOM    410  O   PRO    50      25.030  12.466  69.558  1.00  0.00              
ATOM    411  CD  PRO    50      22.588  16.322  69.330  1.00  0.00           C  
ATOM    412  CG  PRO    50      22.744  15.639  67.964  1.00  0.00           C  
ATOM    413  N   ARG    51      25.836  14.599  69.477  1.00  0.00              
ATOM    414  CA  ARG    51      27.251  14.279  69.424  1.00  0.00              
ATOM    415  CB  ARG    51      27.691  12.892  69.939  1.00  0.00              
ATOM    416  C   ARG    51      27.771  14.384  68.019  1.00  0.00              
ATOM    417  O   ARG    51      27.027  14.277  67.046  1.00  0.00              
ATOM    418  CG  ARG    51      27.875  12.779  71.453  1.00  0.00           C  
ATOM    419  CD  ARG    51      28.340  11.388  71.900  1.00  0.00           C  
ATOM    420  NE  ARG    51      29.323  10.888  70.895  1.00  0.00           N  
ATOM    421  CZ  ARG    51      28.945   9.950  69.973  1.00  0.00           C  
ATOM    422  NH1 ARG    51      27.682   9.437  70.014  1.00  0.00           N  
ATOM    423  NH2 ARG    51      29.828   9.520  69.025  1.00  0.00           N  
ATOM    424  N   ASP    52      29.102  14.573  67.902  1.00  0.00              
ATOM    425  CA  ASP    52      29.791  14.756  66.652  1.00  0.00              
ATOM    426  CB  ASP    52      31.299  15.010  66.856  1.00  0.00              
ATOM    427  C   ASP    52      29.670  13.533  65.793  1.00  0.00              
ATOM    428  O   ASP    52      29.332  13.639  64.615  1.00  0.00              
ATOM    429  CG  ASP    52      31.922  15.462  65.540  1.00  0.00           C  
ATOM    430  OD1 ASP    52      31.161  15.923  64.647  1.00  0.00           O  
ATOM    431  OD2 ASP    52      33.171  15.352  65.409  1.00  0.00           O  
ATOM    432  N   GLN    53      29.928  12.332  66.349  1.00  0.00              
ATOM    433  CA  GLN    53      29.833  11.170  65.512  1.00  0.00              
ATOM    434  CB  GLN    53      30.625   9.953  66.027  1.00  0.00              
ATOM    435  C   GLN    53      28.402  10.771  65.508  1.00  0.00              
ATOM    436  O   GLN    53      27.995   9.838  66.198  1.00  0.00              
ATOM    437  CG  GLN    53      32.148  10.111  65.986  1.00  0.00           C  
ATOM    438  CD  GLN    53      32.759   8.824  66.527  1.00  0.00           C  
ATOM    439  OE1 GLN    53      33.929   8.528  66.293  1.00  0.00           O  
ATOM    440  NE2 GLN    53      31.942   8.030  67.270  1.00  0.00           N  
ATOM    441  N   ARG    54      27.597  11.484  64.710  1.00  0.00              
ATOM    442  CA  ARG    54      26.204  11.186  64.636  1.00  0.00              
ATOM    443  CB  ARG    54      25.504  11.178  66.013  1.00  0.00              
ATOM    444  C   ARG    54      25.635  12.255  63.768  1.00  0.00              
ATOM    445  O   ARG    54      26.309  12.777  62.882  1.00  0.00              
ATOM    446  CG  ARG    54      24.064  10.660  65.973  1.00  0.00           C  
ATOM    447  CD  ARG    54      23.407  10.475  67.336  1.00  0.00           C  
ATOM    448  NE  ARG    54      23.700   9.084  67.772  1.00  0.00           N  
ATOM    449  CZ  ARG    54      23.033   8.569  68.844  1.00  0.00           C  
ATOM    450  NH1 ARG    54      22.203   9.369  69.573  1.00  0.00           N  
ATOM    451  NH2 ARG    54      23.187   7.253  69.175  1.00  0.00           N  
ATOM    452  N   LEU    55      24.360  12.598  63.975  1.00  0.00              
ATOM    453  CA  LEU    55      23.781  13.598  63.152  1.00  0.00              
ATOM    454  CB  LEU    55      22.426  13.170  62.561  1.00  0.00              
ATOM    455  C   LEU    55      23.550  14.805  64.003  1.00  0.00              
ATOM    456  O   LEU    55      23.313  14.705  65.206  1.00  0.00              
ATOM    457  CG  LEU    55      22.518  11.891  61.704  1.00  0.00           C  
ATOM    458  CD1 LEU    55      21.149  11.503  61.125  1.00  0.00           C  
ATOM    459  CD2 LEU    55      23.612  12.004  60.631  1.00  0.00           C  
ATOM    460  N   LEU    56      23.723  15.990  63.387  1.00  0.00              
ATOM    461  CA  LEU    56      23.466  17.254  64.005  1.00  0.00              
ATOM    462  CB  LEU    56      24.066  18.444  63.233  1.00  0.00              
ATOM    463  C   LEU    56      21.983  17.455  64.126  1.00  0.00              
ATOM    464  O   LEU    56      21.513  18.077  65.077  1.00  0.00              
ATOM    465  CG  LEU    56      25.610  18.468  63.211  1.00  0.00           C  
ATOM    466  CD1 LEU    56      26.202  18.694  64.610  1.00  0.00           C  
ATOM    467  CD2 LEU    56      26.179  17.216  62.531  1.00  0.00           C  
ATOM    468  N   GLY    57      21.200  16.958  63.143  1.00  0.00              
ATOM    469  CA  GLY    57      19.775  17.147  63.194  1.00  0.00              
ATOM    470  C   GLY    57      19.116  16.005  62.486  1.00  0.00              
ATOM    471  O   GLY    57      19.706  15.372  61.612  1.00  0.00              
ATOM    472  N   MET    58      17.845  15.733  62.845  1.00  0.00              
ATOM    473  CA  MET    58      17.129  14.611  62.306  1.00  0.00              
ATOM    474  CB  MET    58      17.417  13.358  63.147  1.00  0.00              
ATOM    475  C   MET    58      15.668  14.900  62.480  1.00  0.00              
ATOM    476  O   MET    58      15.291  15.764  63.271  1.00  0.00              
ATOM    477  CG  MET    58      16.728  12.077  62.697  1.00  0.00           C  
ATOM    478  SD  MET    58      16.711  10.796  63.986  1.00  0.00           S  
ATOM    479  CE  MET    58      18.510  10.798  64.237  1.00  0.00           C  
ATOM    480  N   ASN    59      14.793  14.196  61.731  1.00  0.00              
ATOM    481  CA  ASN    59      13.390  14.429  61.948  1.00  0.00              
ATOM    482  CB  ASN    59      12.708  15.345  60.913  1.00  0.00              
ATOM    483  C   ASN    59      12.663  13.121  61.880  1.00  0.00              
ATOM    484  O   ASN    59      13.059  12.222  61.143  1.00  0.00              
ATOM    485  CG  ASN    59      12.554  14.585  59.604  1.00  0.00           C  
ATOM    486  OD1 ASN    59      13.494  13.965  59.110  1.00  0.00           O  
ATOM    487  ND2 ASN    59      11.323  14.620  59.028  1.00  0.00           N  
ATOM    488  N   VAL    60      11.576  12.977  62.671  1.00  0.00              
ATOM    489  CA  VAL    60      10.776  11.783  62.600  1.00  0.00              
ATOM    490  CB  VAL    60      10.539  11.137  63.935  1.00  0.00              
ATOM    491  C   VAL    60       9.437  12.174  62.051  1.00  0.00              
ATOM    492  O   VAL    60       8.769  13.064  62.577  1.00  0.00              
ATOM    493  CG1 VAL    60       9.598   9.935  63.739  1.00  0.00           C  
ATOM    494  CG2 VAL    60      11.900  10.772  64.552  1.00  0.00           C  
ATOM    495  N   ASN    61       9.020  11.519  60.949  1.00  0.00              
ATOM    496  CA  ASN    61       7.767  11.839  60.318  1.00  0.00              
ATOM    497  CB  ASN    61       7.599  11.215  58.922  1.00  0.00              
ATOM    498  C   ASN    61       6.600  11.406  61.156  1.00  0.00              
ATOM    499  O   ASN    61       5.607  12.126  61.256  1.00  0.00              
ATOM    500  CG  ASN    61       8.444  12.022  57.946  1.00  0.00           C  
ATOM    501  OD1 ASN    61       8.818  13.161  58.221  1.00  0.00           O  
ATOM    502  ND2 ASN    61       8.741  11.421  56.762  1.00  0.00           N  
ATOM    503  N   HIS    62       6.657  10.206  61.766  1.00  0.00              
ATOM    504  CA  HIS    62       5.501   9.775  62.502  1.00  0.00              
ATOM    505  CB  HIS    62       5.541   8.293  62.932  1.00  0.00              
ATOM    506  C   HIS    62       5.289  10.642  63.705  1.00  0.00              
ATOM    507  O   HIS    62       4.166  11.055  63.992  1.00  0.00              
ATOM    508  ND1 HIS    62       6.866   7.874  65.068  1.00  0.00           N  
ATOM    509  CG  HIS    62       6.758   7.861  63.695  1.00  0.00           C  
ATOM    510  NE2 HIS    62       8.785   7.064  64.288  1.00  0.00           N  
ATOM    511  CD2 HIS    62       7.939   7.364  63.235  1.00  0.00           C  
ATOM    512  CE1 HIS    62       8.097   7.387  65.369  1.00  0.00           C  
ATOM    513  N   GLY    63       6.383  10.913  64.440  1.00  0.00              
ATOM    514  CA  GLY    63       6.426  11.703  65.638  1.00  0.00              
ATOM    515  C   GLY    63       6.198  13.154  65.350  1.00  0.00              
ATOM    516  O   GLY    63       5.704  13.882  66.208  1.00  0.00              
ATOM    517  N   SER    64       6.570  13.609  64.136  1.00  0.00              
ATOM    518  CA  SER    64       6.583  15.002  63.780  1.00  0.00              
ATOM    519  CB  SER    64       5.210  15.713  63.773  1.00  0.00              
ATOM    520  C   SER    64       7.526  15.670  64.713  1.00  0.00              
ATOM    521  O   SER    64       7.212  16.669  65.351  1.00  0.00              
ATOM    522  OG  SER    64       4.739  15.977  65.085  1.00  0.00           O  
ATOM    523  N   LYS    65       8.735  15.091  64.840  1.00  0.00              
ATOM    524  CA  LYS    65       9.682  15.700  65.706  1.00  0.00              
ATOM    525  CB  LYS    65      10.071  14.842  66.924  1.00  0.00              
ATOM    526  C   LYS    65      10.926  16.069  64.965  1.00  0.00              
ATOM    527  O   LYS    65      11.343  15.373  64.042  1.00  0.00              
ATOM    528  CG  LYS    65       8.944  14.737  67.955  1.00  0.00           C  
ATOM    529  CD  LYS    65       9.195  13.701  69.053  1.00  0.00           C  
ATOM    530  CE  LYS    65       8.063  13.612  70.079  1.00  0.00           C  
ATOM    531  NZ  LYS    65       6.879  12.964  69.472  1.00  0.00           N  
ATOM    532  N   ILE    66      11.519  17.232  65.320  1.00  0.00              
ATOM    533  CA  ILE    66      12.799  17.559  64.770  1.00  0.00              
ATOM    534  CB  ILE    66      12.893  18.822  63.966  1.00  0.00              
ATOM    535  C   ILE    66      13.729  17.679  65.922  1.00  0.00              
ATOM    536  O   ILE    66      13.461  18.383  66.895  1.00  0.00              
ATOM    537  CG2 ILE    66      14.380  19.142  63.750  1.00  0.00           C  
ATOM    538  CG1 ILE    66      12.123  18.666  62.649  1.00  0.00           C  
ATOM    539  CD1 ILE    66      12.181  19.919  61.784  1.00  0.00           C  
ATOM    540  N   MET    67      14.858  16.960  65.844  1.00  0.00              
ATOM    541  CA  MET    67      15.766  16.987  66.930  1.00  0.00              
ATOM    542  CB  MET    67      16.271  15.585  67.295  1.00  0.00              
ATOM    543  C   MET    67      16.969  17.721  66.476  1.00  0.00              
ATOM    544  O   MET    67      17.523  17.427  65.422  1.00  0.00              
ATOM    545  CG  MET    67      15.176  14.607  67.711  1.00  0.00           C  
ATOM    546  SD  MET    67      15.824  12.967  68.132  1.00  0.00           S  
ATOM    547  CE  MET    67      16.768  13.604  69.548  1.00  0.00           C  
ATOM    548  N   LEU    68      17.430  18.702  67.262  1.00  0.00              
ATOM    549  CA  LEU    68      18.579  19.388  66.781  1.00  0.00              
ATOM    550  CB  LEU    68      18.373  20.875  66.480  1.00  0.00              
ATOM    551  C   LEU    68      19.606  19.280  67.852  1.00  0.00              
ATOM    552  O   LEU    68      19.290  19.156  69.036  1.00  0.00              
ATOM    553  CG  LEU    68      17.306  21.101  65.401  1.00  0.00           C  
ATOM    554  CD1 LEU    68      15.892  20.900  65.968  1.00  0.00           C  
ATOM    555  CD2 LEU    68      17.510  22.440  64.692  1.00  0.00           C  
ATOM    556  N   ARG    69      20.880  19.292  67.444  1.00  0.00              
ATOM    557  CA  ARG    69      21.927  19.174  68.389  1.00  0.00              
ATOM    558  CB  ARG    69      23.297  18.891  67.755  1.00  0.00              
ATOM    559  C   ARG    69      22.044  20.431  69.154  1.00  0.00              
ATOM    560  O   ARG    69      21.867  21.517  68.611  1.00  0.00              
ATOM    561  CG  ARG    69      24.407  18.684  68.785  1.00  0.00           C  
ATOM    562  CD  ARG    69      25.800  18.622  68.164  1.00  0.00           C  
ATOM    563  NE  ARG    69      26.764  18.345  69.262  1.00  0.00           N  
ATOM    564  CZ  ARG    69      28.048  18.797  69.161  1.00  0.00           C  
ATOM    565  NH1 ARG    69      28.419  19.566  68.098  1.00  0.00           N  
ATOM    566  NH2 ARG    69      28.948  18.525  70.146  1.00  0.00           N  
ATOM    567  N   LEU    70      22.354  20.328  70.456  1.00  0.00              
ATOM    568  CA  LEU    70      22.396  21.564  71.157  1.00  0.00              
ATOM    569  CB  LEU    70      22.540  21.485  72.654  1.00  0.00              
ATOM    570  C   LEU    70      23.548  22.353  70.647  1.00  0.00              
ATOM    571  O   LEU    70      23.468  23.566  70.491  1.00  0.00              
ATOM    572  CG  LEU    70      22.067  22.810  73.261  1.00  0.00           C  
ATOM    573  CD1 LEU    70      23.124  23.916  73.172  1.00  0.00           C  
ATOM    574  CD2 LEU    70      20.723  23.202  72.683  1.00  0.00           C  
ATOM    575  N   ARG    71      24.656  21.676  70.333  1.00  0.00              
ATOM    576  CA  ARG    71      25.836  22.393  69.955  1.00  0.00              
ATOM    577  CB  ARG    71      27.056  21.489  69.794  1.00  0.00              
ATOM    578  C   ARG    71      25.545  23.122  68.675  1.00  0.00              
ATOM    579  O   ARG    71      26.175  24.128  68.352  1.00  0.00              
ATOM    580  CG  ARG    71      28.384  22.242  69.808  1.00  0.00           C  
ATOM    581  CD  ARG    71      29.557  21.338  70.189  1.00  0.00           C  
ATOM    582  NE  ARG    71      30.812  22.099  69.953  1.00  0.00           N  
ATOM    583  CZ  ARG    71      31.425  22.006  68.739  1.00  0.00           C  
ATOM    584  NH1 ARG    71      30.876  21.232  67.759  1.00  0.00           N  
ATOM    585  NH2 ARG    71      32.583  22.690  68.503  1.00  0.00           N  
ATOM    586  N   CYS    72      24.578  22.610  67.894  1.00  0.00              
ATOM    587  CA  CYS    72      24.203  23.239  66.663  1.00  0.00              
ATOM    588  CB  CYS    72      23.096  22.469  65.923  1.00  0.00              
ATOM    589  C   CYS    72      23.696  24.602  66.987  1.00  0.00              
ATOM    590  O   CYS    72      23.807  25.536  66.194  1.00  0.00              
ATOM    591  SG  CYS    72      22.744  23.164  64.284  1.00  0.00           S  
ATOM    592  N   SER    73      23.120  24.765  68.185  1.00  0.00              
ATOM    593  CA  SER    73      22.606  26.051  68.545  1.00  0.00              
ATOM    594  CB  SER    73      21.776  26.025  69.815  1.00  0.00              
ATOM    595  C   SER    73      23.759  27.010  68.703  1.00  0.00              
ATOM    596  O   SER    73      23.563  28.191  68.971  1.00  0.00              
ATOM    597  OG  SER    73      20.599  25.286  69.552  1.00  0.00           O  
ATOM    598  N   THR    74      25.012  26.547  68.542  1.00  0.00              
ATOM    599  CA  THR    74      26.131  27.429  68.729  1.00  0.00              
ATOM    600  CB  THR    74      27.249  26.759  69.466  1.00  0.00              
ATOM    601  C   THR    74      26.771  27.623  67.385  1.00  0.00              
ATOM    602  O   THR    74      26.848  26.691  66.590  1.00  0.00              
ATOM    603  OG1 THR    74      26.766  26.084  70.611  1.00  0.00           O  
ATOM    604  CG2 THR    74      28.265  27.833  69.884  1.00  0.00           C  
ATOM    605  N   ASP    75      27.326  28.817  67.107  1.00  0.00              
ATOM    606  CA  ASP    75      27.885  29.007  65.798  1.00  0.00              
ATOM    607  CB  ASP    75      28.258  30.467  65.482  1.00  0.00              
ATOM    608  C   ASP    75      29.089  28.128  65.611  1.00  0.00              
ATOM    609  O   ASP    75      29.798  27.801  66.561  1.00  0.00              
ATOM    610  CG  ASP    75      29.296  30.939  66.486  1.00  0.00           C  
ATOM    611  OD1 ASP    75      29.485  30.240  67.516  1.00  0.00           O  
ATOM    612  OD2 ASP    75      29.907  32.013  66.240  1.00  0.00           O  
ATOM    613  N   GLU    76      29.337  27.714  64.346  1.00  0.00              
ATOM    614  CA  GLU    76      30.407  26.820  64.010  1.00  0.00              
ATOM    615  CB  GLU    76      29.963  25.545  63.274  1.00  0.00              
ATOM    616  C   GLU    76      31.381  27.517  63.108  1.00  0.00              
ATOM    617  O   GLU    76      31.295  28.716  62.854  1.00  0.00              
ATOM    618  CG  GLU    76      29.180  24.570  64.154  1.00  0.00           C  
ATOM    619  CD  GLU    76      28.816  23.362  63.305  1.00  0.00           C  
ATOM    620  OE1 GLU    76      29.250  23.320  62.123  1.00  0.00           O  
ATOM    621  OE2 GLU    76      28.104  22.462  63.828  1.00  0.00           O  
ATOM    622  N   PHE    77      32.401  26.764  62.667  1.00  0.00              
ATOM    623  CA  PHE    77      33.456  27.271  61.838  1.00  0.00              
ATOM    624  CB  PHE    77      34.621  26.275  61.739  1.00  0.00              
ATOM    625  C   PHE    77      33.026  27.587  60.431  1.00  0.00              
ATOM    626  O   PHE    77      33.437  28.607  59.879  1.00  0.00              
ATOM    627  CG  PHE    77      35.738  26.967  61.044  1.00  0.00           C  
ATOM    628  CD1 PHE    77      36.616  27.746  61.760  1.00  0.00           C  
ATOM    629  CD2 PHE    77      35.907  26.839  59.686  1.00  0.00           C  
ATOM    630  CE1 PHE    77      37.652  28.390  61.127  1.00  0.00           C  
ATOM    631  CE2 PHE    77      36.941  27.482  59.048  1.00  0.00           C  
ATOM    632  CZ  PHE    77      37.817  28.257  59.769  1.00  0.00           C  
ATOM    633  N   GLN    78      32.253  26.687  59.785  1.00  0.00              
ATOM    634  CA  GLN    78      31.950  26.857  58.387  1.00  0.00              
ATOM    635  CB  GLN    78      31.444  25.564  57.733  1.00  0.00              
ATOM    636  C   GLN    78      30.949  27.929  58.052  1.00  0.00              
ATOM    637  O   GLN    78      31.218  28.784  57.210  1.00  0.00              
ATOM    638  CG  GLN    78      31.403  25.681  56.213  1.00  0.00           C  
ATOM    639  CD  GLN    78      32.842  25.889  55.767  1.00  0.00           C  
ATOM    640  OE1 GLN    78      33.677  24.995  55.891  1.00  0.00           O  
ATOM    641  NE2 GLN    78      33.147  27.110  55.252  1.00  0.00           N  
ATOM    642  N   PHE    79      29.777  27.942  58.716  1.00  0.00              
ATOM    643  CA  PHE    79      28.722  28.815  58.268  1.00  0.00              
ATOM    644  CB  PHE    79      27.320  28.281  58.543  1.00  0.00              
ATOM    645  C   PHE    79      28.756  30.097  59.033  1.00  0.00              
ATOM    646  O   PHE    79      29.280  30.158  60.143  1.00  0.00              
ATOM    647  CG  PHE    79      27.158  26.881  58.056  1.00  0.00           C  
ATOM    648  CD1 PHE    79      27.824  25.856  58.689  1.00  0.00           C  
ATOM    649  CD2 PHE    79      26.299  26.579  57.026  1.00  0.00           C  
ATOM    650  CE1 PHE    79      27.676  24.553  58.276  1.00  0.00           C  
ATOM    651  CE2 PHE    79      26.146  25.275  56.612  1.00  0.00           C  
ATOM    652  CZ  PHE    79      26.837  24.261  57.230  1.00  0.00           C  
ATOM    653  N   LEU    80      28.183  31.169  58.441  1.00  0.00              
ATOM    654  CA  LEU    80      28.046  32.380  59.191  1.00  0.00              
ATOM    655  CB  LEU    80      27.439  33.544  58.392  1.00  0.00              
ATOM    656  C   LEU    80      27.068  31.970  60.245  1.00  0.00              
ATOM    657  O   LEU    80      26.188  31.163  59.965  1.00  0.00              
ATOM    658  CG  LEU    80      28.321  33.998  57.211  1.00  0.00           C  
ATOM    659  CD1 LEU    80      27.675  35.165  56.448  1.00  0.00           C  
ATOM    660  CD2 LEU    80      29.756  34.310  57.668  1.00  0.00           C  
ATOM    661  N   PRO    81      27.184  32.444  61.447  1.00  0.00              
ATOM    662  CA  PRO    81      26.477  31.832  62.547  1.00  0.00              
ATOM    663  CB  PRO    81      26.749  32.744  63.744  1.00  0.00              
ATOM    664  C   PRO    81      25.001  31.546  62.404  1.00  0.00              
ATOM    665  O   PRO    81      24.585  30.389  62.400  1.00  0.00              
ATOM    666  CD  PRO    81      27.570  33.819  61.727  1.00  0.00           C  
ATOM    667  CG  PRO    81      26.944  34.131  63.099  1.00  0.00           C  
ATOM    668  N   MET    82      24.155  32.562  62.253  1.00  0.00              
ATOM    669  CA  MET    82      22.760  32.235  62.242  1.00  0.00              
ATOM    670  CB  MET    82      21.856  33.475  62.171  1.00  0.00              
ATOM    671  C   MET    82      22.463  31.416  61.030  1.00  0.00              
ATOM    672  O   MET    82      21.732  30.431  61.092  1.00  0.00              
ATOM    673  CG  MET    82      21.893  34.344  63.429  1.00  0.00           C  
ATOM    674  SD  MET    82      21.074  33.615  64.880  1.00  0.00           S  
ATOM    675  CE  MET    82      22.337  32.343  65.165  1.00  0.00           C  
ATOM    676  N   GLU    83      23.113  31.760  59.909  1.00  0.00              
ATOM    677  CA  GLU    83      22.799  31.175  58.643  1.00  0.00              
ATOM    678  CB  GLU    83      23.766  31.628  57.535  1.00  0.00              
ATOM    679  C   GLU    83      22.880  29.682  58.710  1.00  0.00              
ATOM    680  O   GLU    83      22.030  28.997  58.143  1.00  0.00              
ATOM    681  CG  GLU    83      23.459  31.023  56.163  1.00  0.00           C  
ATOM    682  CD  GLU    83      24.484  31.553  55.169  1.00  0.00           C  
ATOM    683  OE1 GLU    83      25.706  31.409  55.442  1.00  0.00           O  
ATOM    684  OE2 GLU    83      24.057  32.108  54.122  1.00  0.00           O  
ATOM    685  N   CYS    84      23.895  29.128  59.394  1.00  0.00              
ATOM    686  CA  CYS    84      24.031  27.697  59.437  1.00  0.00              
ATOM    687  CB  CYS    84      25.231  27.178  60.258  1.00  0.00              
ATOM    688  C   CYS    84      22.843  27.100  60.110  1.00  0.00              
ATOM    689  O   CYS    84      22.297  26.104  59.644  1.00  0.00              
ATOM    690  SG  CYS    84      25.257  27.634  62.018  1.00  0.00           S  
ATOM    691  N   ILE    85      22.421  27.697  61.236  1.00  0.00              
ATOM    692  CA  ILE    85      21.354  27.167  62.033  1.00  0.00              
ATOM    693  CB  ILE    85      21.141  27.944  63.299  1.00  0.00              
ATOM    694  C   ILE    85      20.090  27.233  61.243  1.00  0.00              
ATOM    695  O   ILE    85      19.275  26.310  61.253  1.00  0.00              
ATOM    696  CG2 ILE    85      19.862  27.426  63.978  1.00  0.00           C  
ATOM    697  CG1 ILE    85      22.391  27.851  64.189  1.00  0.00           C  
ATOM    698  CD1 ILE    85      22.388  28.839  65.353  1.00  0.00           C  
ATOM    699  N   MET    86      19.895  28.357  60.541  1.00  0.00              
ATOM    700  CA  MET    86      18.738  28.544  59.736  1.00  0.00              
ATOM    701  CB  MET    86      18.817  29.875  58.973  1.00  0.00              
ATOM    702  C   MET    86      18.714  27.460  58.703  1.00  0.00              
ATOM    703  O   MET    86      17.699  26.794  58.520  1.00  0.00              
ATOM    704  CG  MET    86      17.657  30.133  58.017  1.00  0.00           C  
ATOM    705  SD  MET    86      17.789  31.696  57.102  1.00  0.00           S  
ATOM    706  CE  MET    86      17.676  32.762  58.566  1.00  0.00           C  
ATOM    707  N   GLY    87      19.858  27.215  58.039  1.00  0.00              
ATOM    708  CA  GLY    87      19.914  26.265  56.965  1.00  0.00              
ATOM    709  C   GLY    87      19.559  24.897  57.457  1.00  0.00              
ATOM    710  O   GLY    87      18.851  24.156  56.775  1.00  0.00              
ATOM    711  N   THR    88      20.062  24.512  58.646  1.00  0.00              
ATOM    712  CA  THR    88      19.800  23.197  59.157  1.00  0.00              
ATOM    713  CB  THR    88      20.513  22.922  60.449  1.00  0.00              
ATOM    714  C   THR    88      18.332  23.053  59.423  1.00  0.00              
ATOM    715  O   THR    88      17.728  22.055  59.034  1.00  0.00              
ATOM    716  OG1 THR    88      21.917  23.048  60.273  1.00  0.00           O  
ATOM    717  CG2 THR    88      20.160  21.498  60.913  1.00  0.00           C  
ATOM    718  N   MET    89      17.720  24.065  60.077  1.00  0.00              
ATOM    719  CA  MET    89      16.337  24.015  60.427  1.00  0.00              
ATOM    720  CB  MET    89      15.857  25.325  61.076  1.00  0.00              
ATOM    721  C   MET    89      15.562  23.906  59.153  1.00  0.00              
ATOM    722  O   MET    89      14.689  23.053  59.022  1.00  0.00              
ATOM    723  CG  MET    89      16.488  25.644  62.430  1.00  0.00           C  
ATOM    724  SD  MET    89      15.729  24.792  63.841  1.00  0.00           S  
ATOM    725  CE  MET    89      14.353  25.959  64.027  1.00  0.00           C  
ATOM    726  N   LEU    90      15.894  24.731  58.142  1.00  0.00              
ATOM    727  CA  LEU    90      15.108  24.698  56.941  1.00  0.00              
ATOM    728  CB  LEU    90      15.546  25.659  55.809  1.00  0.00              
ATOM    729  C   LEU    90      15.149  23.338  56.331  1.00  0.00              
ATOM    730  O   LEU    90      14.112  22.829  55.911  1.00  0.00              
ATOM    731  CG  LEU    90      15.077  27.129  55.888  1.00  0.00           C  
ATOM    732  CD1 LEU    90      13.549  27.219  55.989  1.00  0.00           C  
ATOM    733  CD2 LEU    90      15.805  27.958  56.944  1.00  0.00           C  
ATOM    734  N   HIS    91      16.339  22.710  56.294  1.00  0.00              
ATOM    735  CA  HIS    91      16.534  21.443  55.651  1.00  0.00              
ATOM    736  CB  HIS    91      17.984  20.955  55.828  1.00  0.00              
ATOM    737  C   HIS    91      15.629  20.411  56.254  1.00  0.00              
ATOM    738  O   HIS    91      14.926  19.705  55.533  1.00  0.00              
ATOM    739  ND1 HIS    91      18.894  19.876  53.720  1.00  0.00           N  
ATOM    740  CG  HIS    91      18.352  19.775  54.982  1.00  0.00           C  
ATOM    741  NE2 HIS    91      18.742  17.705  54.175  1.00  0.00           N  
ATOM    742  CD2 HIS    91      18.265  18.443  55.244  1.00  0.00           C  
ATOM    743  CE1 HIS    91      19.108  18.609  53.284  1.00  0.00           C  
ATOM    744  N   GLU    92      15.608  20.301  57.595  1.00  0.00              
ATOM    745  CA  GLU    92      14.813  19.280  58.224  1.00  0.00              
ATOM    746  CB  GLU    92      15.059  19.197  59.738  1.00  0.00              
ATOM    747  C   GLU    92      13.352  19.542  57.990  1.00  0.00              
ATOM    748  O   GLU    92      12.591  18.633  57.661  1.00  0.00              
ATOM    749  CG  GLU    92      16.491  18.774  60.071  1.00  0.00           C  
ATOM    750  CD  GLU    92      16.738  17.426  59.409  1.00  0.00           C  
ATOM    751  OE1 GLU    92      15.805  16.580  59.429  1.00  0.00           O  
ATOM    752  OE2 GLU    92      17.860  17.220  58.876  1.00  0.00           O  
ATOM    753  N   LEU    93      12.926  20.811  58.132  1.00  0.00              
ATOM    754  CA  LEU    93      11.547  21.181  57.982  1.00  0.00              
ATOM    755  CB  LEU    93      11.319  22.682  58.238  1.00  0.00              
ATOM    756  C   LEU    93      11.133  20.882  56.561  1.00  0.00              
ATOM    757  O   LEU    93      10.068  20.327  56.302  1.00  0.00              
ATOM    758  CG  LEU    93      11.288  23.092  59.725  1.00  0.00           C  
ATOM    759  CD1 LEU    93      12.475  22.558  60.524  1.00  0.00           C  
ATOM    760  CD2 LEU    93      11.185  24.615  59.854  1.00  0.00           C  
ATOM    761  N   THR    94      11.985  21.190  55.573  1.00  0.00              
ATOM    762  CA  THR    94      11.589  20.956  54.213  1.00  0.00              
ATOM    763  CB  THR    94      12.605  21.422  53.206  1.00  0.00              
ATOM    764  C   THR    94      11.319  19.495  54.015  1.00  0.00              
ATOM    765  O   THR    94      10.464  19.109  53.219  1.00  0.00              
ATOM    766  OG1 THR    94      13.882  20.877  53.488  1.00  0.00           O  
ATOM    767  CG2 THR    94      12.668  22.951  53.231  1.00  0.00           C  
ATOM    768  N   HIS    95      12.066  18.646  54.734  1.00  0.00              
ATOM    769  CA  HIS    95      11.895  17.224  54.726  1.00  0.00              
ATOM    770  CB  HIS    95      12.975  16.445  55.499  1.00  0.00              
ATOM    771  C   HIS    95      10.599  16.845  55.365  1.00  0.00              
ATOM    772  O   HIS    95      10.134  15.745  55.116  1.00  0.00              
ATOM    773  ND1 HIS    95      14.330  15.265  53.716  1.00  0.00           N  
ATOM    774  CG  HIS    95      14.234  16.194  54.728  1.00  0.00           C  
ATOM    775  NE2 HIS    95      16.347  16.168  53.942  1.00  0.00           N  
ATOM    776  CD2 HIS    95      15.475  16.738  54.852  1.00  0.00           C  
ATOM    777  CE1 HIS    95      15.614  15.290  53.282  1.00  0.00           C  
ATOM    778  N   ASN    96       9.970  17.702  56.196  1.00  0.00              
ATOM    779  CA  ASN    96       8.860  17.263  57.008  1.00  0.00              
ATOM    780  CB  ASN    96       8.166  18.391  57.777  1.00  0.00              
ATOM    781  C   ASN    96       7.814  16.544  56.209  1.00  0.00              
ATOM    782  O   ASN    96       7.419  15.437  56.540  1.00  0.00              
ATOM    783  CG  ASN    96       7.102  17.701  58.610  1.00  0.00           C  
ATOM    784  OD1 ASN    96       5.912  17.976  58.467  1.00  0.00           O  
ATOM    785  ND2 ASN    96       7.531  16.746  59.477  1.00  0.00           N  
ATOM    786  N   LEU    97       7.252  17.071  55.137  1.00  0.00              
ATOM    787  CA  LEU    97       6.479  16.035  54.536  1.00  0.00              
ATOM    788  CB  LEU    97       5.341  16.535  53.640  1.00  0.00              
ATOM    789  C   LEU    97       7.383  15.139  53.721  1.00  0.00              
ATOM    790  O   LEU    97       7.169  13.933  53.612  1.00  0.00              
ATOM    791  CG  LEU    97       4.200  17.160  54.458  1.00  0.00           C  
ATOM    792  CD1 LEU    97       3.009  17.547  53.568  1.00  0.00           C  
ATOM    793  CD2 LEU    97       3.808  16.250  55.636  1.00  0.00           C  
ATOM    794  N   PHE    98       8.442  15.749  53.149  1.00  0.00              
ATOM    795  CA  PHE    98       9.293  15.236  52.107  1.00  0.00              
ATOM    796  CB  PHE    98       9.908  16.375  51.282  1.00  0.00              
ATOM    797  C   PHE    98      10.365  14.215  52.425  1.00  0.00              
ATOM    798  O   PHE    98      10.778  13.956  53.549  1.00  0.00              
ATOM    799  CG  PHE    98       8.719  17.030  50.667  1.00  0.00           C  
ATOM    800  CD1 PHE    98       8.086  16.439  49.601  1.00  0.00           C  
ATOM    801  CD2 PHE    98       8.220  18.217  51.154  1.00  0.00           C  
ATOM    802  CE1 PHE    98       6.984  17.022  49.023  1.00  0.00           C  
ATOM    803  CE2 PHE    98       7.118  18.807  50.579  1.00  0.00           C  
ATOM    804  CZ  PHE    98       6.497  18.210  49.510  1.00  0.00           C  
ATOM    805  N   GLY    99      10.830  13.535  51.359  1.00  0.00              
ATOM    806  CA  GLY    99      11.845  12.528  51.487  1.00  0.00              
ATOM    807  C   GLY    99      13.126  12.990  50.849  1.00  0.00              
ATOM    808  O   GLY    99      13.602  14.095  51.090  1.00  0.00              
ATOM    809  N   PRO   100      13.657  12.155  49.986  1.00  0.00              
ATOM    810  CA  PRO   100      14.896  12.418  49.288  1.00  0.00              
ATOM    811  CB  PRO   100      14.966  11.377  48.174  1.00  0.00              
ATOM    812  C   PRO   100      14.952  13.812  48.747  1.00  0.00              
ATOM    813  O   PRO   100      13.905  14.440  48.597  1.00  0.00              
ATOM    814  CD  PRO   100      12.792  11.265  49.228  1.00  0.00           C  
ATOM    815  CG  PRO   100      13.489  11.080  47.872  1.00  0.00           C  
ATOM    816  N   HIS   101      16.172  14.331  48.508  1.00  0.00              
ATOM    817  CA  HIS   101      16.325  15.704  48.131  1.00  0.00              
ATOM    818  CB  HIS   101      17.767  16.192  48.321  1.00  0.00              
ATOM    819  C   HIS   101      15.968  15.863  46.689  1.00  0.00              
ATOM    820  O   HIS   101      16.839  15.988  45.830  1.00  0.00              
ATOM    821  ND1 HIS   101      19.186  14.827  49.920  1.00  0.00           N  
ATOM    822  CG  HIS   101      18.276  15.833  49.683  1.00  0.00           C  
ATOM    823  NE2 HIS   101      18.642  15.673  51.902  1.00  0.00           N  
ATOM    824  CD2 HIS   101      17.955  16.340  50.904  1.00  0.00           C  
ATOM    825  CE1 HIS   101      19.369  14.774  51.263  1.00  0.00           C  
ATOM    826  N   ASP   102      14.654  15.893  46.394  1.00  0.00              
ATOM    827  CA  ASP   102      14.194  16.047  45.045  1.00  0.00              
ATOM    828  CB  ASP   102      12.825  15.406  44.761  1.00  0.00              
ATOM    829  C   ASP   102      14.042  17.498  44.746  1.00  0.00              
ATOM    830  O   ASP   102      14.443  18.366  45.518  1.00  0.00              
ATOM    831  CG  ASP   102      13.007  13.904  44.676  1.00  0.00           C  
ATOM    832  OD1 ASP   102      14.180  13.448  44.740  1.00  0.00           O  
ATOM    833  OD2 ASP   102      11.978  13.191  44.534  1.00  0.00           O  
ATOM    834  N   LYS   103      13.449  17.780  43.573  1.00  0.00              
ATOM    835  CA  LYS   103      13.227  19.121  43.127  1.00  0.00              
ATOM    836  CB  LYS   103      12.604  19.183  41.721  1.00  0.00              
ATOM    837  C   LYS   103      12.292  19.784  44.087  1.00  0.00              
ATOM    838  O   LYS   103      12.434  20.971  44.375  1.00  0.00              
ATOM    839  CG  LYS   103      11.248  18.482  41.619  1.00  0.00           C  
ATOM    840  CD  LYS   103      10.503  18.774  40.315  1.00  0.00           C  
ATOM    841  CE  LYS   103       9.150  18.068  40.221  1.00  0.00           C  
ATOM    842  NZ  LYS   103       9.344  16.601  40.264  1.00  0.00           N  
ATOM    843  N   LYS   104      11.305  19.031  44.610  1.00  0.00              
ATOM    844  CA  LYS   104      10.348  19.608  45.509  1.00  0.00              
ATOM    845  CB  LYS   104       9.271  18.606  45.961  1.00  0.00              
ATOM    846  C   LYS   104      11.080  20.070  46.731  1.00  0.00              
ATOM    847  O   LYS   104      10.798  21.141  47.265  1.00  0.00              
ATOM    848  CG  LYS   104       8.123  19.257  46.736  1.00  0.00           C  
ATOM    849  CD  LYS   104       7.191  20.113  45.875  1.00  0.00           C  
ATOM    850  CE  LYS   104       5.979  19.344  45.343  1.00  0.00           C  
ATOM    851  NZ  LYS   104       5.128  20.238  44.527  1.00  0.00           N  
ATOM    852  N   PHE   105      12.052  19.261  47.194  1.00  0.00              
ATOM    853  CA  PHE   105      12.823  19.556  48.368  1.00  0.00              
ATOM    854  CB  PHE   105      13.858  18.448  48.625  1.00  0.00              
ATOM    855  C   PHE   105      13.567  20.840  48.163  1.00  0.00              
ATOM    856  O   PHE   105      13.508  21.750  48.990  1.00  0.00              
ATOM    857  CG  PHE   105      14.649  18.768  49.842  1.00  0.00           C  
ATOM    858  CD1 PHE   105      14.220  18.363  51.084  1.00  0.00           C  
ATOM    859  CD2 PHE   105      15.827  19.468  49.734  1.00  0.00           C  
ATOM    860  CE1 PHE   105      14.960  18.657  52.203  1.00  0.00           C  
ATOM    861  CE2 PHE   105      16.569  19.766  50.850  1.00  0.00           C  
ATOM    862  CZ  PHE   105      16.135  19.360  52.088  1.00  0.00           C  
ATOM    863  N   TYR   106      14.264  20.955  47.020  1.00  0.00              
ATOM    864  CA  TYR   106      15.062  22.112  46.736  1.00  0.00              
ATOM    865  CB  TYR   106      15.905  21.980  45.454  1.00  0.00              
ATOM    866  C   TYR   106      14.196  23.326  46.628  1.00  0.00              
ATOM    867  O   TYR   106      14.584  24.403  47.078  1.00  0.00              
ATOM    868  CG  TYR   106      17.023  21.040  45.762  1.00  0.00           C  
ATOM    869  CD1 TYR   106      16.838  19.678  45.717  1.00  0.00           C  
ATOM    870  CD2 TYR   106      18.266  21.525  46.101  1.00  0.00           C  
ATOM    871  CE1 TYR   106      17.869  18.814  46.004  1.00  0.00           C  
ATOM    872  CE2 TYR   106      19.302  20.668  46.390  1.00  0.00           C  
ATOM    873  CZ  TYR   106      19.104  19.309  46.343  1.00  0.00           C  
ATOM    874  OH  TYR   106      20.164  18.426  46.639  1.00  0.00           O  
ATOM    875  N   ASN   107      12.993  23.195  46.039  1.00  0.00              
ATOM    876  CA  ASN   107      12.158  24.348  45.844  1.00  0.00              
ATOM    877  CB  ASN   107      10.806  24.014  45.191  1.00  0.00              
ATOM    878  C   ASN   107      11.875  24.986  47.174  1.00  0.00              
ATOM    879  O   ASN   107      11.862  26.211  47.291  1.00  0.00              
ATOM    880  CG  ASN   107      11.062  23.630  43.740  1.00  0.00           C  
ATOM    881  OD1 ASN   107      10.578  22.606  43.262  1.00  0.00           O  
ATOM    882  ND2 ASN   107      11.840  24.477  43.014  1.00  0.00           N  
ATOM    883  N   LYS   108      11.629  24.176  48.219  1.00  0.00              
ATOM    884  CA  LYS   108      11.326  24.715  49.514  1.00  0.00              
ATOM    885  CB  LYS   108      10.999  23.605  50.520  1.00  0.00              
ATOM    886  C   LYS   108      12.517  25.462  50.051  1.00  0.00              
ATOM    887  O   LYS   108      12.368  26.513  50.679  1.00  0.00              
ATOM    888  CG  LYS   108       9.728  22.838  50.161  1.00  0.00           C  
ATOM    889  CD  LYS   108       9.723  21.428  50.739  1.00  0.00           C  
ATOM    890  CE  LYS   108      11.022  20.696  50.399  1.00  0.00           C  
ATOM    891  NZ  LYS   108      10.870  19.234  50.550  1.00  0.00           N  
ATOM    892  N   LEU   109      13.731  24.907  49.840  1.00  0.00              
ATOM    893  CA  LEU   109      14.954  25.515  50.293  1.00  0.00              
ATOM    894  CB  LEU   109      16.221  24.684  50.011  1.00  0.00              
ATOM    895  C   LEU   109      15.167  26.817  49.595  1.00  0.00              
ATOM    896  O   LEU   109      15.584  27.799  50.208  1.00  0.00              
ATOM    897  CG  LEU   109      16.456  23.492  50.953  1.00  0.00           C  
ATOM    898  CD1 LEU   109      16.830  23.962  52.366  1.00  0.00           C  
ATOM    899  CD2 LEU   109      15.267  22.526  50.945  1.00  0.00           C  
ATOM    900  N   ASP   110      14.832  26.849  48.294  1.00  0.00              
ATOM    901  CA  ASP   110      15.096  27.945  47.409  1.00  0.00              
ATOM    902  CB  ASP   110      14.621  27.686  45.969  1.00  0.00              
ATOM    903  C   ASP   110      14.415  29.173  47.897  1.00  0.00              
ATOM    904  O   ASP   110      14.831  30.277  47.548  1.00  0.00              
ATOM    905  CG  ASP   110      15.559  26.658  45.353  1.00  0.00           C  
ATOM    906  OD1 ASP   110      16.580  26.322  46.010  1.00  0.00           O  
ATOM    907  OD2 ASP   110      15.271  26.201  44.215  1.00  0.00           O  
ATOM    908  N   GLU   111      13.334  29.022  48.681  1.00  0.00              
ATOM    909  CA  GLU   111      12.650  30.191  49.136  1.00  0.00              
ATOM    910  CB  GLU   111      11.515  29.839  50.112  1.00  0.00              
ATOM    911  C   GLU   111      13.642  31.044  49.879  1.00  0.00              
ATOM    912  O   GLU   111      13.759  32.236  49.595  1.00  0.00              
ATOM    913  CG  GLU   111      10.538  30.983  50.367  1.00  0.00           C  
ATOM    914  CD  GLU   111       9.578  31.030  49.188  1.00  0.00           C  
ATOM    915  OE1 GLU   111       9.657  30.116  48.324  1.00  0.00           O  
ATOM    916  OE2 GLU   111       8.751  31.978  49.135  1.00  0.00           O  
ATOM    917  N   LEU   112      14.348  30.467  50.876  1.00  0.00              
ATOM    918  CA  LEU   112      15.364  31.181  51.607  1.00  0.00              
ATOM    919  CB  LEU   112      15.632  30.600  53.006  1.00  0.00              
ATOM    920  C   LEU   112      16.702  31.295  50.929  1.00  0.00              
ATOM    921  O   LEU   112      17.279  32.380  50.871  1.00  0.00              
ATOM    922  CG  LEU   112      14.480  30.838  53.997  1.00  0.00           C  
ATOM    923  CD1 LEU   112      14.825  30.291  55.389  1.00  0.00           C  
ATOM    924  CD2 LEU   112      14.079  32.320  54.037  1.00  0.00           C  
ATOM    925  N   ILE   113      17.236  30.180  50.385  1.00  0.00              
ATOM    926  CA  ILE   113      18.602  30.190  49.928  1.00  0.00              
ATOM    927  CB  ILE   113      19.396  29.104  50.594  1.00  0.00              
ATOM    928  C   ILE   113      18.639  29.938  48.454  1.00  0.00              
ATOM    929  O   ILE   113      18.055  28.977  47.959  1.00  0.00              
ATOM    930  CG2 ILE   113      20.811  29.083  50.000  1.00  0.00           C  
ATOM    931  CG1 ILE   113      19.368  29.302  52.118  1.00  0.00           C  
ATOM    932  CD1 ILE   113      19.824  28.073  52.901  1.00  0.00           C  
ATOM    933  N   GLY   114      19.357  30.798  47.707  1.00  0.00              
ATOM    934  CA  GLY   114      19.413  30.637  46.284  1.00  0.00              
ATOM    935  C   GLY   114      20.436  29.597  45.974  1.00  0.00              
ATOM    936  O   GLY   114      21.179  29.147  46.846  1.00  0.00              
ATOM    937  N   ARG   115      20.515  29.213  44.688  1.00  0.00              
ATOM    938  CA  ARG   115      21.454  28.213  44.299  1.00  0.00              
ATOM    939  CB  ARG   115      21.446  27.916  42.791  1.00  0.00              
ATOM    940  C   ARG   115      22.794  28.741  44.666  1.00  0.00              
ATOM    941  O   ARG   115      22.972  29.949  44.802  1.00  0.00              
ATOM    942  CG  ARG   115      22.430  26.820  42.382  1.00  0.00           C  
ATOM    943  CD  ARG   115      22.422  26.525  40.881  1.00  0.00           C  
ATOM    944  NE  ARG   115      23.418  25.445  40.625  1.00  0.00           N  
ATOM    945  CZ  ARG   115      24.697  25.758  40.264  1.00  0.00           C  
ATOM    946  NH1 ARG   115      25.069  27.064  40.119  1.00  0.00           N  
ATOM    947  NH2 ARG   115      25.604  24.763  40.039  1.00  0.00           N  
ATOM    948  N   GLN   116      23.751  27.830  44.909  1.00  0.00              
ATOM    949  CA  GLN   116      25.083  28.213  45.266  1.00  0.00              
ATOM    950  CB  GLN   116      25.643  29.427  44.495  1.00  0.00              
ATOM    951  C   GLN   116      25.113  28.523  46.727  1.00  0.00              
ATOM    952  O   GLN   116      25.979  28.035  47.450  1.00  0.00              
ATOM    953  CG  GLN   116      25.908  29.155  43.011  1.00  0.00           C  
ATOM    954  CD  GLN   116      26.455  30.434  42.392  1.00  0.00           C  
ATOM    955  OE1 GLN   116      26.646  30.519  41.180  1.00  0.00           O  
ATOM    956  NE2 GLN   116      26.715  31.459  43.247  1.00  0.00           N  
ATOM    957  N   TRP   117      24.153  29.333  47.209  1.00  0.00              
ATOM    958  CA  TRP   117      24.165  29.709  48.592  1.00  0.00              
ATOM    959  CB  TRP   117      23.048  30.698  48.969  1.00  0.00              
ATOM    960  C   TRP   117      24.018  28.483  49.434  1.00  0.00              
ATOM    961  O   TRP   117      24.721  28.323  50.430  1.00  0.00              
ATOM    962  CG  TRP   117      23.235  32.085  48.398  1.00  0.00           C  
ATOM    963  CD2 TRP   117      23.978  33.125  49.050  1.00  0.00           C  
ATOM    964  CD1 TRP   117      22.776  32.614  47.227  1.00  0.00           C  
ATOM    965  NE1 TRP   117      23.186  33.920  47.109  1.00  0.00           N  
ATOM    966  CE2 TRP   117      23.928  34.248  48.224  1.00  0.00           C  
ATOM    967  CE3 TRP   117      24.649  33.144  50.239  1.00  0.00           C  
ATOM    968  CZ2 TRP   117      24.551  35.411  48.578  1.00  0.00           C  
ATOM    969  CZ3 TRP   117      25.275  34.318  50.593  1.00  0.00           C  
ATOM    970  CH2 TRP   117      25.227  35.430  49.778  1.00  0.00           C  
ATOM    971  N   VAL   118      23.112  27.567  49.050  1.00  0.00              
ATOM    972  CA  VAL   118      22.898  26.394  49.850  1.00  0.00              
ATOM    973  CB  VAL   118      21.850  25.482  49.276  1.00  0.00              
ATOM    974  C   VAL   118      24.176  25.623  49.919  1.00  0.00              
ATOM    975  O   VAL   118      24.573  25.157  50.986  1.00  0.00              
ATOM    976  CG1 VAL   118      21.780  24.206  50.133  1.00  0.00           C  
ATOM    977  CG2 VAL   118      20.516  26.246  49.197  1.00  0.00           C  
ATOM    978  N   ILE   119      24.862  25.474  48.772  1.00  0.00              
ATOM    979  CA  ILE   119      26.070  24.702  48.735  1.00  0.00              
ATOM    980  CB  ILE   119      26.625  24.581  47.346  1.00  0.00              
ATOM    981  C   ILE   119      27.114  25.364  49.582  1.00  0.00              
ATOM    982  O   ILE   119      27.788  24.703  50.372  1.00  0.00              
ATOM    983  CG2 ILE   119      27.980  23.860  47.434  1.00  0.00           C  
ATOM    984  CG1 ILE   119      25.612  23.877  46.427  1.00  0.00           C  
ATOM    985  CD1 ILE   119      25.956  23.985  44.942  1.00  0.00           C  
ATOM    986  N   GLU   120      27.265  26.696  49.450  1.00  0.00              
ATOM    987  CA  GLU   120      28.295  27.408  50.157  1.00  0.00              
ATOM    988  CB  GLU   120      28.339  28.903  49.796  1.00  0.00              
ATOM    989  C   GLU   120      28.059  27.310  51.624  1.00  0.00              
ATOM    990  O   GLU   120      28.993  27.068  52.391  1.00  0.00              
ATOM    991  CG  GLU   120      28.779  29.170  48.355  1.00  0.00           C  
ATOM    992  CD  GLU   120      30.265  28.855  48.249  1.00  0.00           C  
ATOM    993  OE1 GLU   120      30.870  28.499  49.296  1.00  0.00           O  
ATOM    994  OE2 GLU   120      30.815  28.967  47.121  1.00  0.00           O  
ATOM    995  N   GLN   121      26.796  27.492  52.052  1.00  0.00              
ATOM    996  CA  GLN   121      26.501  27.414  53.452  1.00  0.00              
ATOM    997  CB  GLN   121      24.997  27.515  53.753  1.00  0.00              
ATOM    998  C   GLN   121      26.951  26.027  53.884  1.00  0.00              
ATOM    999  O   GLN   121      27.943  25.944  54.656  1.00  0.00              
ATOM   1000  CG  GLN   121      24.378  28.859  53.366  1.00  0.00           C  
ATOM   1001  CD  GLN   121      22.893  28.786  53.683  1.00  0.00           C  
ATOM   1002  OE1 GLN   121      22.349  27.707  53.911  1.00  0.00           O  
ATOM   1003  NE2 GLN   121      22.213  29.964  53.692  1.00  0.00           N  
ATOM   1004  OXT GLN   121      26.316  25.032  53.442  1.00  0.00           O  
TER
