# Supplementary material for: Wss1 metalloprotease partners with Cdc48/Doa1 in processing genotoxic SUMO conjugates
Source: eLife. 2015 Sep 8;4:e06763. doi: 10.7554/eLife.06763 (PMC4559962; doi:10.7554/eLife.06763)
Supplement: Supplementary file 6. — Model of the SprT domain of DVC1/Spartan. The structure of the SprT domain of DVC1/Spartan was modeled using Phyre2 server. DOI: http://dx.doi.org/10.7554/eLife.06763.039 [file elife06763s010.pdb]

REMARK  99  Chain ID : 1
REMARK  99  Residues : 121
REMARK  99  Atoms    : 974
REMARK  99  File     : final.sc.pdb
ATOM      1  N   ALA     1       7.954  21.285  72.313  1.00  0.00              
ATOM      2  CA  ALA     1       8.243  21.236  73.763  1.00  0.00              
ATOM      3  CB  ALA     1       8.176  19.790  74.281  1.00  0.00              
ATOM      4  C   ALA     1       9.600  21.782  74.052  1.00  0.00              
ATOM      5  O   ALA     1      10.585  21.407  73.418  1.00  0.00              
ATOM      6  N   GLN     2       9.664  22.713  75.021  1.00  0.00              
ATOM      7  CA  GLN     2      10.903  23.317  75.398  1.00  0.00              
ATOM      8  CB  GLN     2      10.706  24.389  76.483  1.00  0.00              
ATOM      9  C   GLN     2      11.746  22.228  75.963  1.00  0.00              
ATOM     10  O   GLN     2      12.927  22.110  75.639  1.00  0.00              
ATOM     11  CG  GLN     2       9.750  25.514  76.068  1.00  0.00           C  
ATOM     12  CD  GLN     2       9.600  26.467  77.248  1.00  0.00           C  
ATOM     13  OE1 GLN     2      10.373  26.415  78.203  1.00  0.00           O  
ATOM     14  NE2 GLN     2       8.574  27.359  77.187  1.00  0.00           N  
ATOM     15  N   GLU     3      11.154  21.383  76.829  1.00  0.00              
ATOM     16  CA  GLU     3      11.945  20.308  77.340  1.00  0.00              
ATOM     17  CB  GLU     3      12.400  20.495  78.800  1.00  0.00              
ATOM     18  C   GLU     3      11.153  19.047  77.262  1.00  0.00              
ATOM     19  O   GLU     3      10.204  18.837  78.016  1.00  0.00              
ATOM     20  CG  GLU     3      11.268  20.601  79.826  1.00  0.00           C  
ATOM     21  CD  GLU     3      11.926  20.660  81.200  1.00  0.00           C  
ATOM     22  OE1 GLU     3      13.135  21.015  81.252  1.00  0.00           O  
ATOM     23  OE2 GLU     3      11.238  20.351  82.210  1.00  0.00           O  
ATOM     24  N   SER     4      11.526  18.177  76.309  1.00  0.00              
ATOM     25  CA  SER     4      10.980  16.858  76.252  1.00  0.00              
ATOM     26  CB  SER     4      10.321  16.498  74.907  1.00  0.00              
ATOM     27  C   SER     4      12.226  16.053  76.399  1.00  0.00              
ATOM     28  O   SER     4      13.233  16.348  75.755  1.00  0.00              
ATOM     29  OG  SER     4       9.799  15.177  74.952  1.00  0.00           O  
ATOM     30  N   LEU     5      12.224  15.031  77.265  1.00  0.00              
ATOM     31  CA  LEU     5      13.481  14.389  77.494  1.00  0.00              
ATOM     32  CB  LEU     5      13.751  14.128  78.988  1.00  0.00              
ATOM     33  C   LEU     5      13.467  13.040  76.859  1.00  0.00              
ATOM     34  O   LEU     5      12.492  12.301  76.983  1.00  0.00              
ATOM     35  CG  LEU     5      13.828  15.382  79.882  1.00  0.00           C  
ATOM     36  CD1 LEU     5      14.096  14.989  81.344  1.00  0.00           C  
ATOM     37  CD2 LEU     5      14.862  16.394  79.364  1.00  0.00           C  
ATOM     38  N   SER     6      14.539  12.691  76.119  1.00  0.00              
ATOM     39  CA  SER     6      14.626  11.325  75.711  1.00  0.00              
ATOM     40  CB  SER     6      15.771  11.030  74.725  1.00  0.00              
ATOM     41  C   SER     6      14.950  10.675  77.023  1.00  0.00              
ATOM     42  O   SER     6      15.760  11.202  77.779  1.00  0.00              
ATOM     43  OG  SER     6      15.778   9.653  74.378  1.00  0.00           O  
ATOM     44  N   LEU     7      14.292   9.557  77.373  1.00  0.00              
ATOM     45  CA  LEU     7      14.473   9.009  78.691  1.00  0.00              
ATOM     46  CB  LEU     7      13.436   7.922  79.032  1.00  0.00              
ATOM     47  C   LEU     7      15.820   8.397  78.955  1.00  0.00              
ATOM     48  O   LEU     7      16.470   8.726  79.945  1.00  0.00              
ATOM     49  CG  LEU     7      11.986   8.435  79.131  1.00  0.00           C  
ATOM     50  CD1 LEU     7      11.816   9.412  80.306  1.00  0.00           C  
ATOM     51  CD2 LEU     7      11.498   9.010  77.792  1.00  0.00           C  
ATOM     52  N   VAL     8      16.276   7.491  78.072  1.00  0.00              
ATOM     53  CA  VAL     8      17.445   6.696  78.346  1.00  0.00              
ATOM     54  CB  VAL     8      17.641   5.630  77.307  1.00  0.00              
ATOM     55  C   VAL     8      18.718   7.487  78.434  1.00  0.00              
ATOM     56  O   VAL     8      19.463   7.368  79.406  1.00  0.00              
ATOM     57  CG1 VAL     8      17.734   6.304  75.927  1.00  0.00           C  
ATOM     58  CG2 VAL     8      18.882   4.802  77.680  1.00  0.00           C  
ATOM     59  N   ASP     9      18.991   8.338  77.432  1.00  0.00              
ATOM     60  CA  ASP     9      20.265   8.993  77.325  1.00  0.00              
ATOM     61  CB  ASP     9      20.436   9.725  75.984  1.00  0.00              
ATOM     62  C   ASP     9      20.537   9.965  78.436  1.00  0.00              
ATOM     63  O   ASP     9      21.668  10.059  78.910  1.00  0.00              
ATOM     64  CG  ASP     9      20.728   8.657  74.940  1.00  0.00           C  
ATOM     65  OD1 ASP     9      21.764   7.957  75.099  1.00  0.00           O  
ATOM     66  OD2 ASP     9      19.931   8.525  73.973  1.00  0.00           O  
ATOM     67  N   ALA    10      19.513  10.692  78.908  1.00  0.00              
ATOM     68  CA  ALA    10      19.697  11.733  79.883  1.00  0.00              
ATOM     69  CB  ALA    10      18.384  12.436  80.273  1.00  0.00              
ATOM     70  C   ALA    10      20.295  11.168  81.136  1.00  0.00              
ATOM     71  O   ALA    10      20.995  11.869  81.862  1.00  0.00              
ATOM     72  N   SER    11      20.009   9.895  81.453  1.00  0.00              
ATOM     73  CA  SER    11      20.497   9.323  82.676  1.00  0.00              
ATOM     74  CB  SER    11      20.213   7.813  82.774  1.00  0.00              
ATOM     75  C   SER    11      21.992   9.473  82.762  1.00  0.00              
ATOM     76  O   SER    11      22.506   9.994  83.750  1.00  0.00              
ATOM     77  OG  SER    11      18.816   7.567  82.747  1.00  0.00           O  
ATOM     78  N   TRP    12      22.727   8.981  81.746  1.00  0.00              
ATOM     79  CA  TRP    12      24.165   9.004  81.731  1.00  0.00              
ATOM     80  CB  TRP    12      24.741   8.166  80.580  1.00  0.00              
ATOM     81  C   TRP    12      24.717  10.393  81.533  1.00  0.00              
ATOM     82  O   TRP    12      25.634  10.809  82.239  1.00  0.00              
ATOM     83  CG  TRP    12      24.328   6.717  80.613  1.00  0.00           C  
ATOM     84  CD2 TRP    12      24.989   5.687  81.363  1.00  0.00           C  
ATOM     85  CD1 TRP    12      23.282   6.121  79.973  1.00  0.00           C  
ATOM     86  NE1 TRP    12      23.250   4.781  80.274  1.00  0.00           N  
ATOM     87  CE2 TRP    12      24.294   4.500  81.129  1.00  0.00           C  
ATOM     88  CE3 TRP    12      26.083   5.725  82.179  1.00  0.00           C  
ATOM     89  CZ2 TRP    12      24.685   3.328  81.710  1.00  0.00           C  
ATOM     90  CZ3 TRP    12      26.475   4.541  82.763  1.00  0.00           C  
ATOM     91  CH2 TRP    12      25.789   3.366  82.533  1.00  0.00           C  
ATOM     92  N   GLU    13      24.156  11.140  80.557  1.00  0.00              
ATOM     93  CA  GLU    13      24.690  12.398  80.093  1.00  0.00              
ATOM     94  CB  GLU    13      24.615  12.521  78.569  1.00  0.00              
ATOM     95  C   GLU    13      23.878  13.558  80.572  1.00  0.00              
ATOM     96  O   GLU    13      22.684  13.446  80.835  1.00  0.00              
ATOM     97  CG  GLU    13      23.185  12.340  78.056  1.00  0.00           C  
ATOM     98  CD  GLU    13      23.147  12.756  76.597  1.00  0.00           C  
ATOM     99  OE1 GLU    13      23.375  13.966  76.334  1.00  0.00           O  
ATOM    100  OE2 GLU    13      22.889  11.882  75.728  1.00  0.00           O  
ATOM    101  N   LEU    14      24.536  14.733  80.669  1.00  0.00              
ATOM    102  CA  LEU    14      23.852  15.936  81.031  1.00  0.00              
ATOM    103  CB  LEU    14      24.771  17.006  81.646  1.00  0.00              
ATOM    104  C   LEU    14      23.308  16.506  79.759  1.00  0.00              
ATOM    105  O   LEU    14      24.059  16.807  78.832  1.00  0.00              
ATOM    106  CG  LEU    14      24.041  18.308  82.029  1.00  0.00           C  
ATOM    107  CD1 LEU    14      22.981  18.066  83.116  1.00  0.00           C  
ATOM    108  CD2 LEU    14      25.040  19.414  82.407  1.00  0.00           C  
ATOM    109  N   VAL    15      21.972  16.664  79.687  1.00  0.00              
ATOM    110  CA  VAL    15      21.352  17.173  78.505  1.00  0.00              
ATOM    111  CB  VAL    15      20.133  16.395  78.092  1.00  0.00              
ATOM    112  C   VAL    15      20.920  18.565  78.809  1.00  0.00              
ATOM    113  O   VAL    15      20.286  18.818  79.835  1.00  0.00              
ATOM    114  CG1 VAL    15      19.492  17.087  76.876  1.00  0.00           C  
ATOM    115  CG2 VAL    15      20.543  14.936  77.823  1.00  0.00           C  
ATOM    116  N   ASP    16      21.291  19.506  77.919  1.00  0.00              
ATOM    117  CA  ASP    16      20.943  20.889  78.086  1.00  0.00              
ATOM    118  CB  ASP    16      22.155  21.792  78.340  1.00  0.00              
ATOM    119  C   ASP    16      20.289  21.352  76.813  1.00  0.00              
ATOM    120  O   ASP    16      20.429  20.773  75.736  1.00  0.00              
ATOM    121  CG  ASP    16      22.633  21.494  79.753  1.00  0.00           C  
ATOM    122  OD1 ASP    16      21.799  21.621  80.689  1.00  0.00           O  
ATOM    123  OD2 ASP    16      23.823  21.116  79.917  1.00  0.00           O  
ATOM    124  N   PRO    17      19.548  22.407  76.980  1.00  0.00              
ATOM    125  CA  PRO    17      18.798  23.028  75.913  1.00  0.00              
ATOM    126  CB  PRO    17      17.638  23.771  76.595  1.00  0.00              
ATOM    127  C   PRO    17      19.404  23.860  74.816  1.00  0.00              
ATOM    128  O   PRO    17      18.623  24.275  73.967  1.00  0.00              
ATOM    129  CD  PRO    17      18.903  22.595  78.267  1.00  0.00           C  
ATOM    130  CG  PRO    17      18.016  23.831  78.082  1.00  0.00           C  
ATOM    131  N   THR    18      20.716  24.165  74.761  1.00  0.00              
ATOM    132  CA  THR    18      21.191  25.061  73.730  1.00  0.00              
ATOM    133  CB  THR    18      20.802  24.684  72.328  1.00  0.00              
ATOM    134  C   THR    18      20.617  26.411  74.023  1.00  0.00              
ATOM    135  O   THR    18      19.416  26.680  73.986  1.00  0.00              
ATOM    136  OG1 THR    18      21.288  23.387  72.015  1.00  0.00           O  
ATOM    137  CG2 THR    18      21.398  25.720  71.358  1.00  0.00           C  
ATOM    138  N   PRO    19      21.544  27.267  74.280  1.00  0.00              
ATOM    139  CA  PRO    19      21.301  28.588  74.774  1.00  0.00              
ATOM    140  CB  PRO    19      22.681  29.224  74.893  1.00  0.00              
ATOM    141  C   PRO    19      20.370  29.480  74.027  1.00  0.00              
ATOM    142  O   PRO    19      19.667  30.231  74.677  1.00  0.00              
ATOM    143  CD  PRO    19      22.876  27.113  73.732  1.00  0.00           C  
ATOM    144  CG  PRO    19      23.491  28.517  73.793  1.00  0.00           C  
ATOM    145  N   ASP    20      20.314  29.549  72.693  1.00  0.00              
ATOM    146  CA  ASP    20      19.537  30.657  72.169  1.00  0.00              
ATOM    147  CB  ASP    20      18.034  30.674  72.537  1.00  0.00              
ATOM    148  C   ASP    20      20.217  31.939  72.626  1.00  0.00              
ATOM    149  O   ASP    20      21.122  31.953  73.452  1.00  0.00              
ATOM    150  CG  ASP    20      17.330  31.678  71.633  1.00  0.00           C  
ATOM    151  OD1 ASP    20      17.961  32.111  70.632  1.00  0.00           O  
ATOM    152  OD2 ASP    20      16.154  32.023  71.926  1.00  0.00           O  
ATOM    153  N   LEU    21      19.946  33.101  72.021  1.00  0.00              
ATOM    154  CA  LEU    21      20.689  34.274  72.434  1.00  0.00              
ATOM    155  CB  LEU    21      20.614  34.604  73.937  1.00  0.00              
ATOM    156  C   LEU    21      22.142  34.118  72.041  1.00  0.00              
ATOM    157  O   LEU    21      22.947  35.034  72.193  1.00  0.00              
ATOM    158  CG  LEU    21      19.253  35.168  74.389  1.00  0.00           C  
ATOM    159  CD1 LEU    21      18.128  34.134  74.239  1.00  0.00           C  
ATOM    160  CD2 LEU    21      19.342  35.758  75.806  1.00  0.00           C  
ATOM    161  N   GLN    22      22.494  32.949  71.479  1.00  0.00              
ATOM    162  CA  GLN    22      23.762  32.559  70.982  1.00  0.00              
ATOM    163  CB  GLN    22      24.359  31.291  71.626  1.00  0.00              
ATOM    164  C   GLN    22      23.411  32.207  69.596  1.00  0.00              
ATOM    165  O   GLN    22      22.252  31.939  69.287  1.00  0.00              
ATOM    166  CG  GLN    22      24.858  31.486  73.060  1.00  0.00           C  
ATOM    167  CD  GLN    22      26.202  32.200  73.000  1.00  0.00           C  
ATOM    168  OE1 GLN    22      26.810  32.321  71.937  1.00  0.00           O  
ATOM    169  NE2 GLN    22      26.686  32.683  74.176  1.00  0.00           N  
ATOM    170  N   ALA    23      24.417  32.196  68.732  1.00  0.00              
ATOM    171  CA  ALA    23      24.228  32.007  67.330  1.00  0.00              
ATOM    172  CB  ALA    23      25.539  32.110  66.535  1.00  0.00              
ATOM    173  C   ALA    23      23.636  30.668  67.022  1.00  0.00              
ATOM    174  O   ALA    23      22.887  30.553  66.055  1.00  0.00              
ATOM    175  N   LEU    24      23.944  29.615  67.805  1.00  0.00              
ATOM    176  CA  LEU    24      23.526  28.308  67.372  1.00  0.00              
ATOM    177  CB  LEU    24      23.795  27.172  68.369  1.00  0.00              
ATOM    178  C   LEU    24      22.044  28.239  67.223  1.00  0.00              
ATOM    179  O   LEU    24      21.544  27.755  66.208  1.00  0.00              
ATOM    180  CG  LEU    24      25.262  26.892  68.690  1.00  0.00           C  
ATOM    181  CD1 LEU    24      25.872  28.037  69.498  1.00  0.00           C  
ATOM    182  CD2 LEU    24      25.412  25.533  69.386  1.00  0.00           C  
ATOM    183  N   PHE    25      21.302  28.757  68.216  1.00  0.00              
ATOM    184  CA  PHE    25      19.888  28.551  68.183  1.00  0.00              
ATOM    185  CB  PHE    25      19.172  29.152  69.400  1.00  0.00              
ATOM    186  C   PHE    25      19.328  29.171  66.949  1.00  0.00              
ATOM    187  O   PHE    25      18.547  28.538  66.239  1.00  0.00              
ATOM    188  CG  PHE    25      17.828  28.513  69.465  1.00  0.00           C  
ATOM    189  CD1 PHE    25      17.704  27.236  69.963  1.00  0.00           C  
ATOM    190  CD2 PHE    25      16.699  29.174  69.045  1.00  0.00           C  
ATOM    191  CE1 PHE    25      16.478  26.621  70.037  1.00  0.00           C  
ATOM    192  CE2 PHE    25      15.468  28.564  69.116  1.00  0.00           C  
ATOM    193  CZ  PHE    25      15.355  27.287  69.611  1.00  0.00           C  
ATOM    194  N   VAL    26      19.735  30.419  66.653  1.00  0.00              
ATOM    195  CA  VAL    26      19.235  31.091  65.481  1.00  0.00              
ATOM    196  CB  VAL    26      19.664  32.528  65.373  1.00  0.00              
ATOM    197  C   VAL    26      19.659  30.382  64.226  1.00  0.00              
ATOM    198  O   VAL    26      18.873  30.250  63.289  1.00  0.00              
ATOM    199  CG1 VAL    26      19.005  33.309  66.518  1.00  0.00           C  
ATOM    200  CG2 VAL    26      21.199  32.610  65.383  1.00  0.00           C  
ATOM    201  N   GLN    27      20.918  29.909  64.162  1.00  0.00              
ATOM    202  CA  GLN    27      21.401  29.290  62.954  1.00  0.00              
ATOM    203  CB  GLN    27      22.920  29.043  62.972  1.00  0.00              
ATOM    204  C   GLN    27      20.667  28.003  62.686  1.00  0.00              
ATOM    205  O   GLN    27      20.410  27.661  61.531  1.00  0.00              
ATOM    206  CG  GLN    27      23.420  28.088  64.055  1.00  0.00           C  
ATOM    207  CD  GLN    27      24.939  28.108  63.964  1.00  0.00           C  
ATOM    208  OE1 GLN    27      25.622  27.210  64.454  1.00  0.00           O  
ATOM    209  NE2 GLN    27      25.482  29.169  63.311  1.00  0.00           N  
ATOM    210  N   PHE    28      20.324  27.227  63.735  1.00  0.00              
ATOM    211  CA  PHE    28      19.588  26.026  63.472  1.00  0.00              
ATOM    212  CB  PHE    28      19.245  25.211  64.738  1.00  0.00              
ATOM    213  C   PHE    28      18.266  26.409  62.887  1.00  0.00              
ATOM    214  O   PHE    28      17.843  25.856  61.873  1.00  0.00              
ATOM    215  CG  PHE    28      20.415  24.460  65.282  1.00  0.00           C  
ATOM    216  CD1 PHE    28      21.322  25.043  66.133  1.00  0.00           C  
ATOM    217  CD2 PHE    28      20.586  23.137  64.957  1.00  0.00           C  
ATOM    218  CE1 PHE    28      22.386  24.340  66.641  1.00  0.00           C  
ATOM    219  CE2 PHE    28      21.644  22.423  65.459  1.00  0.00           C  
ATOM    220  CZ  PHE    28      22.549  23.022  66.299  1.00  0.00           C  
ATOM    221  N   ASN    29      17.594  27.400  63.504  1.00  0.00              
ATOM    222  CA  ASN    29      16.263  27.769  63.107  1.00  0.00              
ATOM    223  CB  ASN    29      15.705  28.954  63.909  1.00  0.00              
ATOM    224  C   ASN    29      16.242  28.195  61.674  1.00  0.00              
ATOM    225  O   ASN    29      15.356  27.805  60.916  1.00  0.00              
ATOM    226  CG  ASN    29      15.522  28.512  65.349  1.00  0.00           C  
ATOM    227  OD1 ASN    29      15.590  27.325  65.662  1.00  0.00           O  
ATOM    228  ND2 ASN    29      15.275  29.498  66.251  1.00  0.00           N  
ATOM    229  N   ASP    30      17.218  29.018  61.259  1.00  0.00              
ATOM    230  CA  ASP    30      17.216  29.516  59.917  1.00  0.00              
ATOM    231  CB  ASP    30      18.308  30.572  59.681  1.00  0.00              
ATOM    232  C   ASP    30      17.404  28.375  58.964  1.00  0.00              
ATOM    233  O   ASP    30      16.777  28.336  57.907  1.00  0.00              
ATOM    234  CG  ASP    30      17.858  31.826  60.423  1.00  0.00           C  
ATOM    235  OD1 ASP    30      16.649  32.164  60.312  1.00  0.00           O  
ATOM    236  OD2 ASP    30      18.702  32.452  61.118  1.00  0.00           O  
ATOM    237  N   GLN    31      18.274  27.406  59.308  1.00  0.00              
ATOM    238  CA  GLN    31      18.521  26.310  58.425  1.00  0.00              
ATOM    239  CB  GLN    31      19.673  25.411  58.904  1.00  0.00              
ATOM    240  C   GLN    31      17.270  25.490  58.337  1.00  0.00              
ATOM    241  O   GLN    31      16.925  24.985  57.270  1.00  0.00              
ATOM    242  CG  GLN    31      20.271  24.561  57.782  1.00  0.00           C  
ATOM    243  CD  GLN    31      21.220  25.456  56.991  1.00  0.00           C  
ATOM    244  OE1 GLN    31      22.294  25.817  57.470  1.00  0.00           O  
ATOM    245  NE2 GLN    31      20.815  25.832  55.748  1.00  0.00           N  
ATOM    246  N   PHE    32      16.552  25.333  59.468  1.00  0.00              
ATOM    247  CA  PHE    32      15.349  24.553  59.464  1.00  0.00              
ATOM    248  CB  PHE    32      14.724  24.327  60.855  1.00  0.00              
ATOM    249  C   PHE    32      14.327  25.205  58.574  1.00  0.00              
ATOM    250  O   PHE    32      13.662  24.527  57.792  1.00  0.00              
ATOM    251  CG  PHE    32      15.613  23.430  61.662  1.00  0.00           C  
ATOM    252  CD1 PHE    32      15.862  22.133  61.271  1.00  0.00           C  
ATOM    253  CD2 PHE    32      16.221  23.884  62.805  1.00  0.00           C  
ATOM    254  CE1 PHE    32      16.679  21.309  62.009  1.00  0.00           C  
ATOM    255  CE2 PHE    32      17.041  23.070  63.548  1.00  0.00           C  
ATOM    256  CZ  PHE    32      17.272  21.775  63.156  1.00  0.00           C  
ATOM    257  N   PHE    33      14.190  26.545  58.650  1.00  0.00              
ATOM    258  CA  PHE    33      13.209  27.262  57.879  1.00  0.00              
ATOM    259  CB  PHE    33      13.159  28.769  58.197  1.00  0.00              
ATOM    260  C   PHE    33      13.481  27.101  56.414  1.00  0.00              
ATOM    261  O   PHE    33      12.556  26.913  55.625  1.00  0.00              
ATOM    262  CG  PHE    33      12.188  29.402  57.255  1.00  0.00           C  
ATOM    263  CD1 PHE    33      10.858  29.052  57.282  1.00  0.00           C  
ATOM    264  CD2 PHE    33      12.599  30.369  56.365  1.00  0.00           C  
ATOM    265  CE1 PHE    33       9.959  29.636  56.420  1.00  0.00           C  
ATOM    266  CE2 PHE    33      11.704  30.959  55.501  1.00  0.00           C  
ATOM    267  CZ  PHE    33      10.381  30.590  55.526  1.00  0.00           C  
ATOM    268  N   TRP    34      14.761  27.160  56.007  1.00  0.00              
ATOM    269  CA  TRP    34      15.095  27.066  54.616  1.00  0.00              
ATOM    270  CB  TRP    34      16.610  27.169  54.386  1.00  0.00              
ATOM    271  C   TRP    34      14.613  25.731  54.135  1.00  0.00              
ATOM    272  O   TRP    34      14.083  25.594  53.033  1.00  0.00              
ATOM    273  CG  TRP    34      17.017  27.300  52.940  1.00  0.00           C  
ATOM    274  CD2 TRP    34      17.025  28.546  52.226  1.00  0.00           C  
ATOM    275  CD1 TRP    34      17.436  26.347  52.061  1.00  0.00           C  
ATOM    276  NE1 TRP    34      17.711  26.921  50.843  1.00  0.00           N  
ATOM    277  CE2 TRP    34      17.461  28.274  50.930  1.00  0.00           C  
ATOM    278  CE3 TRP    34      16.696  29.812  52.619  1.00  0.00           C  
ATOM    279  CZ2 TRP    34      17.576  29.270  50.003  1.00  0.00           C  
ATOM    280  CZ3 TRP    34      16.812  30.814  51.681  1.00  0.00           C  
ATOM    281  CH2 TRP    34      17.244  30.547  50.398  1.00  0.00           C  
ATOM    282  N   GLY    35      14.805  24.718  54.992  1.00  0.00              
ATOM    283  CA  GLY    35      14.431  23.342  54.836  1.00  0.00              
ATOM    284  C   GLY    35      12.936  23.213  54.855  1.00  0.00              
ATOM    285  O   GLY    35      12.412  22.164  54.488  1.00  0.00              
ATOM    286  N   GLN    36      12.226  24.245  55.362  1.00  0.00              
ATOM    287  CA  GLN    36      10.800  24.267  55.568  1.00  0.00              
ATOM    288  CB  GLN    36       9.924  24.153  54.294  1.00  0.00              
ATOM    289  C   GLN    36      10.452  23.230  56.567  1.00  0.00              
ATOM    290  O   GLN    36       9.437  22.539  56.507  1.00  0.00              
ATOM    291  CG  GLN    36       9.943  22.824  53.538  1.00  0.00           C  
ATOM    292  CD  GLN    36       9.171  23.013  52.240  1.00  0.00           C  
ATOM    293  OE1 GLN    36       8.119  23.650  52.215  1.00  0.00           O  
ATOM    294  NE2 GLN    36       9.714  22.457  51.123  1.00  0.00           N  
ATOM    295  N   LEU    37      11.343  23.139  57.556  1.00  0.00              
ATOM    296  CA  LEU    37      11.232  22.261  58.659  1.00  0.00              
ATOM    297  CB  LEU    37      12.582  22.079  59.295  1.00  0.00              
ATOM    298  C   LEU    37      10.344  22.873  59.728  1.00  0.00              
ATOM    299  O   LEU    37      10.467  24.054  60.053  1.00  0.00              
ATOM    300  CG  LEU    37      12.133  21.597  60.619  1.00  0.00           C  
ATOM    301  CD1 LEU    37      11.526  20.174  60.468  1.00  0.00           C  
ATOM    302  CD2 LEU    37      12.969  22.148  61.778  1.00  0.00           C  
ATOM    303  N   GLU    38       9.424  22.038  60.276  1.00  0.00              
ATOM    304  CA  GLU    38       8.569  22.188  61.425  1.00  0.00              
ATOM    305  CB  GLU    38       7.601  21.006  61.538  1.00  0.00              
ATOM    306  C   GLU    38       9.433  22.054  62.656  1.00  0.00              
ATOM    307  O   GLU    38      10.406  21.325  62.648  1.00  0.00              
ATOM    308  CG  GLU    38       8.396  19.701  61.670  1.00  0.00           C  
ATOM    309  CD  GLU    38       7.460  18.524  61.892  1.00  0.00           C  
ATOM    310  OE1 GLU    38       6.342  18.528  61.312  1.00  0.00           O  
ATOM    311  OE2 GLU    38       7.867  17.586  62.629  1.00  0.00           O  
ATOM    312  N   ALA    39       9.043  22.638  63.798  1.00  0.00              
ATOM    313  CA  ALA    39       9.846  22.762  65.000  1.00  0.00              
ATOM    314  CB  ALA    39       8.996  23.012  66.257  1.00  0.00              
ATOM    315  C   ALA    39      10.775  21.608  65.315  1.00  0.00              
ATOM    316  O   ALA    39      10.487  20.452  65.018  1.00  0.00              
ATOM    317  N   VAL    40      11.971  21.941  65.876  1.00  0.00              
ATOM    318  CA  VAL    40      12.976  20.988  66.298  1.00  0.00              
ATOM    319  CB  VAL    40      14.217  20.920  65.450  1.00  0.00              
ATOM    320  C   VAL    40      13.539  21.424  67.609  1.00  0.00              
ATOM    321  O   VAL    40      13.704  22.620  67.848  1.00  0.00              
ATOM    322  CG1 VAL    40      14.848  22.310  65.368  1.00  0.00           C  
ATOM    323  CG2 VAL    40      15.180  19.881  66.049  1.00  0.00           C  
ATOM    324  N   GLU    41      13.868  20.438  68.476  1.00  0.00              
ATOM    325  CA  GLU    41      14.517  20.718  69.723  1.00  0.00              
ATOM    326  CB  GLU    41      14.195  19.726  70.859  1.00  0.00              
ATOM    327  C   GLU    41      16.000  20.681  69.475  1.00  0.00              
ATOM    328  O   GLU    41      16.479  19.930  68.624  1.00  0.00              
ATOM    329  CG  GLU    41      14.654  18.292  70.601  1.00  0.00           C  
ATOM    330  CD  GLU    41      14.295  17.457  71.825  1.00  0.00           C  
ATOM    331  OE1 GLU    41      13.529  17.964  72.688  1.00  0.00           O  
ATOM    332  OE2 GLU    41      14.786  16.300  71.914  1.00  0.00           O  
ATOM    333  N   VAL    42      16.772  21.525  70.196  1.00  0.00              
ATOM    334  CA  VAL    42      18.197  21.523  70.023  1.00  0.00              
ATOM    335  CB  VAL    42      18.748  22.842  69.560  1.00  0.00              
ATOM    336  C   VAL    42      18.821  21.228  71.353  1.00  0.00              
ATOM    337  O   VAL    42      18.498  21.872  72.351  1.00  0.00              
ATOM    338  CG1 VAL    42      20.286  22.762  69.495  1.00  0.00           C  
ATOM    339  CG2 VAL    42      18.088  23.185  68.216  1.00  0.00           C  
ATOM    340  N   LYS    43      19.751  20.249  71.396  1.00  0.00              
ATOM    341  CA  LYS    43      20.352  19.877  72.648  1.00  0.00              
ATOM    342  CB  LYS    43      19.943  18.468  73.126  1.00  0.00              
ATOM    343  C   LYS    43      21.850  19.876  72.510  1.00  0.00              
ATOM    344  O   LYS    43      22.401  19.575  71.450  1.00  0.00              
ATOM    345  CG  LYS    43      18.471  18.352  73.536  1.00  0.00           C  
ATOM    346  CD  LYS    43      17.986  16.906  73.698  1.00  0.00           C  
ATOM    347  CE  LYS    43      16.551  16.792  74.220  1.00  0.00           C  
ATOM    348  NZ  LYS    43      16.189  15.367  74.404  1.00  0.00           N  
ATOM    349  N   TRP    44      22.549  20.241  73.607  1.00  0.00              
ATOM    350  CA  TRP    44      23.986  20.205  73.637  1.00  0.00              
ATOM    351  CB  TRP    44      24.657  21.511  74.101  1.00  0.00              
ATOM    352  C   TRP    44      24.352  19.203  74.690  1.00  0.00              
ATOM    353  O   TRP    44      23.769  19.193  75.773  1.00  0.00              
ATOM    354  CG  TRP    44      24.578  22.678  73.152  1.00  0.00           C  
ATOM    355  CD2 TRP    44      25.159  23.958  73.438  1.00  0.00           C  
ATOM    356  CD1 TRP    44      24.002  22.778  71.921  1.00  0.00           C  
ATOM    357  NE1 TRP    44      24.184  24.046  71.421  1.00  0.00           N  
ATOM    358  CE2 TRP    44      24.898  24.782  72.345  1.00  0.00           C  
ATOM    359  CE3 TRP    44      25.860  24.407  74.521  1.00  0.00           C  
ATOM    360  CZ2 TRP    44      25.340  26.075  72.318  1.00  0.00           C  
ATOM    361  CZ3 TRP    44      26.295  25.713  74.497  1.00  0.00           C  
ATOM    362  CH2 TRP    44      26.039  26.530  73.416  1.00  0.00           C  
ATOM    363  N   SER    45      25.320  18.311  74.398  1.00  0.00              
ATOM    364  CA  SER    45      25.720  17.374  75.409  1.00  0.00              
ATOM    365  CB  SER    45      24.841  16.116  75.473  1.00  0.00              
ATOM    366  C   SER    45      27.113  16.898  75.093  1.00  0.00              
ATOM    367  O   SER    45      27.484  16.720  73.933  1.00  0.00              
ATOM    368  OG  SER    45      25.065  15.307  74.327  1.00  0.00           O  
ATOM    369  N   VAL    46      27.911  16.664  76.153  1.00  0.00              
ATOM    370  CA  VAL    46      29.267  16.206  76.088  1.00  0.00              
ATOM    371  CB  VAL    46      29.899  16.135  77.441  1.00  0.00              
ATOM    372  C   VAL    46      29.256  14.812  75.560  1.00  0.00              
ATOM    373  O   VAL    46      30.195  14.343  74.913  1.00  0.00              
ATOM    374  CG1 VAL    46      31.347  15.645  77.289  1.00  0.00           C  
ATOM    375  CG2 VAL    46      29.740  17.501  78.119  1.00  0.00           C  
ATOM    376  N   ARG    47      28.170  14.095  75.867  1.00  0.00              
ATOM    377  CA  ARG    47      28.111  12.711  75.524  1.00  0.00              
ATOM    378  CB  ARG    47      26.880  11.971  76.072  1.00  0.00              
ATOM    379  C   ARG    47      28.157  12.444  74.067  1.00  0.00              
ATOM    380  O   ARG    47      28.784  11.469  73.662  1.00  0.00              
ATOM    381  CG  ARG    47      27.092  11.388  77.471  1.00  0.00           C  
ATOM    382  CD  ARG    47      27.476   9.904  77.467  1.00  0.00           C  
ATOM    383  NE  ARG    47      26.308   9.115  76.974  1.00  0.00           N  
ATOM    384  CZ  ARG    47      26.510   8.103  76.078  1.00  0.00           C  
ATOM    385  NH1 ARG    47      27.770   7.860  75.611  1.00  0.00           N  
ATOM    386  NH2 ARG    47      25.466   7.339  75.648  1.00  0.00           N  
ATOM    387  N   MET    48      27.508  13.237  73.205  1.00  0.00              
ATOM    388  CA  MET    48      27.606  12.680  71.891  1.00  0.00              
ATOM    389  CB  MET    48      26.408  12.959  70.980  1.00  0.00              
ATOM    390  C   MET    48      28.815  13.185  71.186  1.00  0.00              
ATOM    391  O   MET    48      28.726  13.652  70.052  1.00  0.00              
ATOM    392  CG  MET    48      26.142  14.434  70.713  1.00  0.00           C  
ATOM    393  SD  MET    48      25.243  14.680  69.162  1.00  0.00           S  
ATOM    394  CE  MET    48      24.124  13.297  69.515  1.00  0.00           C  
ATOM    395  N   THR    49      29.992  13.054  71.822  1.00  0.00              
ATOM    396  CA  THR    49      31.205  13.430  71.162  1.00  0.00              
ATOM    397  CB  THR    49      32.410  13.425  72.062  1.00  0.00              
ATOM    398  C   THR    49      31.434  12.460  70.046  1.00  0.00              
ATOM    399  O   THR    49      31.867  12.847  68.962  1.00  0.00              
ATOM    400  OG1 THR    49      33.507  14.066  71.426  1.00  0.00           O  
ATOM    401  CG2 THR    49      32.772  11.974  72.405  1.00  0.00           C  
ATOM    402  N   LEU    50      31.106  11.169  70.276  1.00  0.00              
ATOM    403  CA  LEU    50      31.377  10.144  69.306  1.00  0.00              
ATOM    404  CB  LEU    50      30.873   8.752  69.730  1.00  0.00              
ATOM    405  C   LEU    50      30.672  10.504  68.045  1.00  0.00              
ATOM    406  O   LEU    50      31.261  10.452  66.966  1.00  0.00              
ATOM    407  CG  LEU    50      31.639   8.142  70.919  1.00  0.00           C  
ATOM    408  CD1 LEU    50      33.083   7.781  70.533  1.00  0.00           C  
ATOM    409  CD2 LEU    50      31.561   9.052  72.156  1.00  0.00           C  
ATOM    410  N   CYS    51      29.385  10.877  68.136  1.00  0.00              
ATOM    411  CA  CYS    51      28.735  11.327  66.945  1.00  0.00              
ATOM    412  CB  CYS    51      27.385  10.637  66.660  1.00  0.00              
ATOM    413  C   CYS    51      28.519  12.775  67.172  1.00  0.00              
ATOM    414  O   CYS    51      27.563  13.162  67.842  1.00  0.00              
ATOM    415  SG  CYS    51      26.260  10.623  68.086  1.00  0.00           S  
ATOM    416  N   ALA    52      29.350  13.599  66.503  1.00  0.00              
ATOM    417  CA  ALA    52      29.465  15.004  66.767  1.00  0.00              
ATOM    418  CB  ALA    52      30.313  15.746  65.720  1.00  0.00              
ATOM    419  C   ALA    52      28.099  15.578  66.707  1.00  0.00              
ATOM    420  O   ALA    52      27.772  16.498  67.453  1.00  0.00              
ATOM    421  N   GLY    53      27.263  15.048  65.804  1.00  0.00              
ATOM    422  CA  GLY    53      25.915  15.516  65.768  1.00  0.00              
ATOM    423  C   GLY    53      25.062  14.364  65.354  1.00  0.00              
ATOM    424  O   GLY    53      25.536  13.432  64.706  1.00  0.00              
ATOM    425  N   ILE    54      23.776  14.392  65.761  1.00  0.00              
ATOM    426  CA  ILE    54      22.841  13.366  65.392  1.00  0.00              
ATOM    427  CB  ILE    54      22.671  12.315  66.449  1.00  0.00              
ATOM    428  C   ILE    54      21.501  14.029  65.284  1.00  0.00              
ATOM    429  O   ILE    54      21.281  15.089  65.871  1.00  0.00              
ATOM    430  CG2 ILE    54      21.903  12.963  67.613  1.00  0.00           C  
ATOM    431  CG1 ILE    54      21.968  11.066  65.894  1.00  0.00           C  
ATOM    432  CD1 ILE    54      21.999   9.884  66.862  1.00  0.00           C  
ATOM    433  N   CYS    55      20.579  13.423  64.507  1.00  0.00              
ATOM    434  CA  CYS    55      19.222  13.896  64.420  1.00  0.00              
ATOM    435  CB  CYS    55      18.762  14.318  63.012  1.00  0.00              
ATOM    436  C   CYS    55      18.352  12.735  64.762  1.00  0.00              
ATOM    437  O   CYS    55      18.566  11.636  64.256  1.00  0.00              
ATOM    438  SG  CYS    55      19.524  15.856  62.436  1.00  0.00           S  
ATOM    439  N   SER    56      17.339  12.934  65.629  1.00  0.00              
ATOM    440  CA  SER    56      16.503  11.813  65.948  1.00  0.00              
ATOM    441  CB  SER    56      16.627  11.343  67.406  1.00  0.00              
ATOM    442  C   SER    56      15.081  12.197  65.747  1.00  0.00              
ATOM    443  O   SER    56      14.647  13.264  66.175  1.00  0.00              
ATOM    444  OG  SER    56      16.125  12.344  68.279  1.00  0.00           O  
ATOM    445  N   TYR    57      14.310  11.301  65.109  1.00  0.00              
ATOM    446  CA  TYR    57      12.935  11.581  64.867  1.00  0.00              
ATOM    447  CB  TYR    57      12.520  11.375  63.422  1.00  0.00              
ATOM    448  C   TYR    57      12.086  10.671  65.682  1.00  0.00              
ATOM    449  O   TYR    57      12.218   9.452  65.610  1.00  0.00              
ATOM    450  CG  TYR    57      11.039  11.397  63.444  1.00  0.00           C  
ATOM    451  CD1 TYR    57      10.383  12.422  64.053  1.00  0.00           C  
ATOM    452  CD2 TYR    57      10.291  10.392  62.925  1.00  0.00           C  
ATOM    453  CE1 TYR    57       9.043  12.576  64.164  1.00  0.00           C  
ATOM    454  CE2 TYR    57       8.931  10.514  63.017  1.00  0.00           C  
ATOM    455  CZ  TYR    57       8.305  11.590  63.623  1.00  0.00           C  
ATOM    456  OH  TYR    57       6.897  11.675  63.701  1.00  0.00           O  
ATOM    457  N   GLU    58      11.177  11.271  66.480  1.00  0.00              
ATOM    458  CA  GLU    58      10.246  10.494  67.234  1.00  0.00              
ATOM    459  CB  GLU    58       9.998  11.020  68.654  1.00  0.00              
ATOM    460  C   GLU    58       8.926  10.538  66.533  1.00  0.00              
ATOM    461  O   GLU    58       8.231  11.551  66.555  1.00  0.00              
ATOM    462  CG  GLU    58       8.995  10.160  69.424  1.00  0.00           C  
ATOM    463  CD  GLU    58       8.753  10.805  70.778  1.00  0.00           C  
ATOM    464  OE1 GLU    58       8.765  12.063  70.850  1.00  0.00           O  
ATOM    465  OE2 GLU    58       8.549  10.043  71.760  1.00  0.00           O  
ATOM    466  N   GLY    59       8.525   9.401  65.934  1.00  0.00              
ATOM    467  CA  GLY    59       7.330   9.305  65.141  1.00  0.00              
ATOM    468  C   GLY    59       6.095   9.592  65.925  1.00  0.00              
ATOM    469  O   GLY    59       5.232  10.339  65.465  1.00  0.00              
ATOM    470  N   LYS    60       5.973   9.007  67.127  1.00  0.00              
ATOM    471  CA  LYS    60       4.758   9.166  67.868  1.00  0.00              
ATOM    472  CB  LYS    60       4.785   8.422  69.215  1.00  0.00              
ATOM    473  C   LYS    60       4.572  10.608  68.199  1.00  0.00              
ATOM    474  O   LYS    60       3.502  11.177  67.988  1.00  0.00              
ATOM    475  CG  LYS    60       4.857   6.898  69.099  1.00  0.00           C  
ATOM    476  CD  LYS    60       5.204   6.214  70.424  1.00  0.00           C  
ATOM    477  CE  LYS    60       5.255   4.688  70.336  1.00  0.00           C  
ATOM    478  NZ  LYS    60       5.661   4.122  71.643  1.00  0.00           N  
ATOM    479  N   GLY    61       5.635  11.221  68.746  1.00  0.00              
ATOM    480  CA  GLY    61       5.645  12.586  69.184  1.00  0.00              
ATOM    481  C   GLY    61       5.594  13.540  68.035  1.00  0.00              
ATOM    482  O   GLY    61       5.033  14.628  68.153  1.00  0.00              
ATOM    483  N   GLY    62       6.211  13.183  66.895  1.00  0.00              
ATOM    484  CA  GLY    62       6.301  14.154  65.845  1.00  0.00              
ATOM    485  C   GLY    62       7.335  15.124  66.317  1.00  0.00              
ATOM    486  O   GLY    62       7.182  16.337  66.177  1.00  0.00              
ATOM    487  N   MET    63       8.410  14.585  66.934  1.00  0.00              
ATOM    488  CA  MET    63       9.458  15.409  67.458  1.00  0.00              
ATOM    489  CB  MET    63       9.809  15.118  68.925  1.00  0.00              
ATOM    490  C   MET    63      10.707  15.205  66.683  1.00  0.00              
ATOM    491  O   MET    63      11.058  14.103  66.268  1.00  0.00              
ATOM    492  CG  MET    63      10.923  16.005  69.477  1.00  0.00           C  
ATOM    493  SD  MET    63      11.302  15.716  71.232  1.00  0.00           S  
ATOM    494  CE  MET    63      12.136  14.126  70.968  1.00  0.00           C  
ATOM    495  N   CYS    64      11.419  16.328  66.542  1.00  0.00              
ATOM    496  CA  CYS    64      12.569  16.581  65.741  1.00  0.00              
ATOM    497  CB  CYS    64      12.248  17.877  65.047  1.00  0.00              
ATOM    498  C   CYS    64      13.653  17.014  66.675  1.00  0.00              
ATOM    499  O   CYS    64      13.505  18.061  67.291  1.00  0.00              
ATOM    500  SG  CYS    64      10.724  17.768  64.064  1.00  0.00           S  
ATOM    501  N   SER    65      14.779  16.293  66.808  1.00  0.00              
ATOM    502  CA  SER    65      15.770  16.832  67.690  1.00  0.00              
ATOM    503  CB  SER    65      15.924  16.043  69.004  1.00  0.00              
ATOM    504  C   SER    65      17.109  16.792  67.037  1.00  0.00              
ATOM    505  O   SER    65      17.456  15.825  66.363  1.00  0.00              
ATOM    506  OG  SER    65      16.938  16.624  69.813  1.00  0.00           O  
ATOM    507  N   ILE    66      17.900  17.863  67.246  1.00  0.00              
ATOM    508  CA  ILE    66      19.249  17.959  66.763  1.00  0.00              
ATOM    509  CB  ILE    66      19.540  19.278  66.092  1.00  0.00              
ATOM    510  C   ILE    66      20.108  17.918  68.003  1.00  0.00              
ATOM    511  O   ILE    66      19.926  18.730  68.912  1.00  0.00              
ATOM    512  CG2 ILE    66      21.031  19.289  65.719  1.00  0.00           C  
ATOM    513  CG1 ILE    66      18.626  19.528  64.879  1.00  0.00           C  
ATOM    514  CD1 ILE    66      18.920  18.639  63.675  1.00  0.00           C  
ATOM    515  N   ARG    67      21.059  16.959  68.097  1.00  0.00              
ATOM    516  CA  ARG    67      21.890  16.914  69.277  1.00  0.00              
ATOM    517  CB  ARG    67      21.982  15.531  69.941  1.00  0.00              
ATOM    518  C   ARG    67      23.287  17.246  68.854  1.00  0.00              
ATOM    519  O   ARG    67      23.767  16.751  67.837  1.00  0.00              
ATOM    520  CG  ARG    67      20.679  15.034  70.566  1.00  0.00           C  
ATOM    521  CD  ARG    67      20.824  13.650  71.204  1.00  0.00           C  
ATOM    522  NE  ARG    67      19.469  13.201  71.629  1.00  0.00           N  
ATOM    523  CZ  ARG    67      19.045  13.407  72.909  1.00  0.00           C  
ATOM    524  NH1 ARG    67      19.873  14.006  73.812  1.00  0.00           N  
ATOM    525  NH2 ARG    67      17.793  13.014  73.284  1.00  0.00           N  
ATOM    526  N   LEU    68      23.974  18.105  69.636  1.00  0.00              
ATOM    527  CA  LEU    68      25.312  18.507  69.317  1.00  0.00              
ATOM    528  CB  LEU    68      25.465  20.012  69.074  1.00  0.00              
ATOM    529  C   LEU    68      26.204  18.197  70.474  1.00  0.00              
ATOM    530  O   LEU    68      25.823  18.339  71.635  1.00  0.00              
ATOM    531  CG  LEU    68      24.801  20.483  67.776  1.00  0.00           C  
ATOM    532  CD1 LEU    68      24.987  21.994  67.591  1.00  0.00           C  
ATOM    533  CD2 LEU    68      25.304  19.664  66.578  1.00  0.00           C  
ATOM    534  N   SER    69      27.437  17.754  70.171  1.00  0.00              
ATOM    535  CA  SER    69      28.352  17.471  71.233  1.00  0.00              
ATOM    536  CB  SER    69      29.489  16.506  70.853  1.00  0.00              
ATOM    537  C   SER    69      28.976  18.765  71.638  1.00  0.00              
ATOM    538  O   SER    69      29.269  19.621  70.805  1.00  0.00              
ATOM    539  OG  SER    69      30.382  17.126  69.941  1.00  0.00           O  
ATOM    540  N   GLU    70      29.204  18.907  72.952  1.00  0.00              
ATOM    541  CA  GLU    70      29.742  20.090  73.541  1.00  0.00              
ATOM    542  CB  GLU    70      29.785  19.984  75.080  1.00  0.00              
ATOM    543  C   GLU    70      31.137  20.344  73.071  1.00  0.00              
ATOM    544  O   GLU    70      31.474  21.488  72.776  1.00  0.00              
ATOM    545  CG  GLU    70      30.273  21.240  75.792  1.00  0.00           C  
ATOM    546  CD  GLU    70      30.240  20.929  77.279  1.00  0.00           C  
ATOM    547  OE1 GLU    70      29.121  20.694  77.805  1.00  0.00           O  
ATOM    548  OE2 GLU    70      31.333  20.908  77.905  1.00  0.00           O  
ATOM    549  N   PRO    71      31.963  19.341  72.962  1.00  0.00              
ATOM    550  CA  PRO    71      33.304  19.575  72.507  1.00  0.00              
ATOM    551  CB  PRO    71      34.051  18.261  72.733  1.00  0.00              
ATOM    552  C   PRO    71      33.386  20.123  71.117  1.00  0.00              
ATOM    553  O   PRO    71      34.299  20.899  70.838  1.00  0.00              
ATOM    554  CD  PRO    71      31.879  18.179  73.835  1.00  0.00           C  
ATOM    555  CG  PRO    71      33.316  17.635  73.935  1.00  0.00           C  
ATOM    556  N   LEU    72      32.456  19.724  70.230  1.00  0.00              
ATOM    557  CA  LEU    72      32.443  20.159  68.862  1.00  0.00              
ATOM    558  CB  LEU    72      31.332  19.484  68.040  1.00  0.00              
ATOM    559  C   LEU    72      32.146  21.621  68.847  1.00  0.00              
ATOM    560  O   LEU    72      32.779  22.399  68.134  1.00  0.00              
ATOM    561  CG  LEU    72      31.297  19.926  66.566  1.00  0.00           C  
ATOM    562  CD1 LEU    72      32.495  19.353  65.797  1.00  0.00           C  
ATOM    563  CD2 LEU    72      29.947  19.612  65.904  1.00  0.00           C  
ATOM    564  N   LEU    73      31.161  22.025  69.666  1.00  0.00              
ATOM    565  CA  LEU    73      30.753  23.391  69.697  1.00  0.00              
ATOM    566  CB  LEU    73      29.597  23.648  70.678  1.00  0.00              
ATOM    567  C   LEU    73      31.911  24.207  70.172  1.00  0.00              
ATOM    568  O   LEU    73      32.177  25.292  69.659  1.00  0.00              
ATOM    569  CG  LEU    73      28.296  22.916  70.300  1.00  0.00           C  
ATOM    570  CD1 LEU    73      27.176  23.210  71.308  1.00  0.00           C  
ATOM    571  CD2 LEU    73      27.874  23.237  68.858  1.00  0.00           C  
ATOM    572  N   LYS    74      32.626  23.700  71.189  1.00  0.00              
ATOM    573  CA  LYS    74      33.721  24.418  71.765  1.00  0.00              
ATOM    574  CB  LYS    74      34.296  23.679  72.984  1.00  0.00              
ATOM    575  C   LYS    74      34.845  24.583  70.778  1.00  0.00              
ATOM    576  O   LYS    74      35.390  25.675  70.625  1.00  0.00              
ATOM    577  CG  LYS    74      35.443  24.412  73.674  1.00  0.00           C  
ATOM    578  CD  LYS    74      35.861  23.763  74.996  1.00  0.00           C  
ATOM    579  CE  LYS    74      34.913  24.045  76.162  1.00  0.00           C  
ATOM    580  NZ  LYS    74      35.397  23.352  77.378  1.00  0.00           N  
ATOM    581  N   LEU    75      35.236  23.477  70.117  1.00  0.00              
ATOM    582  CA  LEU    75      36.372  23.421  69.233  1.00  0.00              
ATOM    583  CB  LEU    75      36.767  21.951  68.959  1.00  0.00              
ATOM    584  C   LEU    75      36.175  24.114  67.909  1.00  0.00              
ATOM    585  O   LEU    75      37.034  24.891  67.492  1.00  0.00              
ATOM    586  CG  LEU    75      38.070  21.713  68.166  1.00  0.00           C  
ATOM    587  CD1 LEU    75      37.957  22.118  66.687  1.00  0.00           C  
ATOM    588  CD2 LEU    75      39.269  22.351  68.882  1.00  0.00           C  
ATOM    589  N   ARG    76      35.037  23.876  67.221  1.00  0.00              
ATOM    590  CA  ARG    76      34.928  24.305  65.849  1.00  0.00              
ATOM    591  CB  ARG    76      34.006  23.395  64.998  1.00  0.00              
ATOM    592  C   ARG    76      34.439  25.705  65.660  1.00  0.00              
ATOM    593  O   ARG    76      33.797  26.319  66.507  1.00  0.00              
ATOM    594  CG  ARG    76      34.553  21.973  64.856  1.00  0.00           C  
ATOM    595  CD  ARG    76      35.689  21.848  63.843  1.00  0.00           C  
ATOM    596  NE  ARG    76      36.263  20.481  63.992  1.00  0.00           N  
ATOM    597  CZ  ARG    76      37.351  20.114  63.254  1.00  0.00           C  
ATOM    598  NH1 ARG    76      37.903  20.992  62.368  1.00  0.00           N  
ATOM    599  NH2 ARG    76      37.887  18.867  63.405  1.00  0.00           N  
ATOM    600  N   PRO    77      34.790  26.200  64.494  1.00  0.00              
ATOM    601  CA  PRO    77      34.430  27.533  64.093  1.00  0.00              
ATOM    602  CB  PRO    77      35.305  27.879  62.896  1.00  0.00              
ATOM    603  C   PRO    77      32.979  27.502  63.725  1.00  0.00              
ATOM    604  O   PRO    77      32.439  26.413  63.517  1.00  0.00              
ATOM    605  CD  PRO    77      36.023  25.768  63.849  1.00  0.00           C  
ATOM    606  CG  PRO    77      36.548  26.997  63.086  1.00  0.00           C  
ATOM    607  N   ARG    78      32.339  28.679  63.645  1.00  0.00              
ATOM    608  CA  ARG    78      30.946  28.743  63.322  1.00  0.00              
ATOM    609  CB  ARG    78      30.408  30.180  63.282  1.00  0.00              
ATOM    610  C   ARG    78      30.726  28.174  61.957  1.00  0.00              
ATOM    611  O   ARG    78      29.776  27.427  61.734  1.00  0.00              
ATOM    612  CG  ARG    78      29.016  30.286  62.657  1.00  0.00           C  
ATOM    613  CD  ARG    78      28.473  31.715  62.614  1.00  0.00           C  
ATOM    614  NE  ARG    78      28.086  32.073  64.008  1.00  0.00           N  
ATOM    615  CZ  ARG    78      29.015  32.569  64.877  1.00  0.00           C  
ATOM    616  NH1 ARG    78      30.294  32.790  64.461  1.00  0.00           N  
ATOM    617  NH2 ARG    78      28.662  32.843  66.167  1.00  0.00           N  
ATOM    618  N   LYS    79      31.611  28.495  61.000  1.00  0.00              
ATOM    619  CA  LYS    79      31.360  28.062  59.659  1.00  0.00              
ATOM    620  CB  LYS    79      32.421  28.549  58.661  1.00  0.00              
ATOM    621  C   LYS    79      31.329  26.567  59.612  1.00  0.00              
ATOM    622  O   LYS    79      30.499  25.989  58.912  1.00  0.00              
ATOM    623  CG  LYS    79      31.981  28.358  57.211  1.00  0.00           C  
ATOM    624  CD  LYS    79      32.803  29.161  56.204  1.00  0.00           C  
ATOM    625  CE  LYS    79      32.279  29.051  54.770  1.00  0.00           C  
ATOM    626  NZ  LYS    79      33.069  29.923  53.873  1.00  0.00           N  
ATOM    627  N   ASP    80      32.243  25.898  60.342  1.00  0.00              
ATOM    628  CA  ASP    80      32.276  24.462  60.340  1.00  0.00              
ATOM    629  CB  ASP    80      33.479  23.880  61.108  1.00  0.00              
ATOM    630  C   ASP    80      31.030  23.932  60.981  1.00  0.00              
ATOM    631  O   ASP    80      30.463  22.943  60.522  1.00  0.00              
ATOM    632  CG  ASP    80      34.741  24.080  60.275  1.00  0.00           C  
ATOM    633  OD1 ASP    80      34.641  24.037  59.020  1.00  0.00           O  
ATOM    634  OD2 ASP    80      35.826  24.280  60.884  1.00  0.00           O  
ATOM    635  N   LEU    81      30.563  24.574  62.067  1.00  0.00              
ATOM    636  CA  LEU    81      29.397  24.080  62.739  1.00  0.00              
ATOM    637  CB  LEU    81      29.029  24.849  64.017  1.00  0.00              
ATOM    638  C   LEU    81      28.217  24.154  61.827  1.00  0.00              
ATOM    639  O   LEU    81      27.404  23.234  61.792  1.00  0.00              
ATOM    640  CG  LEU    81      29.986  24.587  65.191  1.00  0.00           C  
ATOM    641  CD1 LEU    81      29.559  25.378  66.437  1.00  0.00           C  
ATOM    642  CD2 LEU    81      30.119  23.081  65.471  1.00  0.00           C  
ATOM    643  N   VAL    82      28.095  25.246  61.049  1.00  0.00              
ATOM    644  CA  VAL    82      26.942  25.399  60.208  1.00  0.00              
ATOM    645  CB  VAL    82      26.945  26.678  59.426  1.00  0.00              
ATOM    646  C   VAL    82      26.879  24.259  59.241  1.00  0.00              
ATOM    647  O   VAL    82      25.803  23.715  58.994  1.00  0.00              
ATOM    648  CG1 VAL    82      25.764  26.651  58.440  1.00  0.00           C  
ATOM    649  CG2 VAL    82      26.885  27.848  60.425  1.00  0.00           C  
ATOM    650  N   GLU    83      28.028  23.859  58.664  1.00  0.00              
ATOM    651  CA  GLU    83      28.018  22.799  57.697  1.00  0.00              
ATOM    652  CB  GLU    83      29.368  22.606  56.973  1.00  0.00              
ATOM    653  C   GLU    83      27.602  21.500  58.328  1.00  0.00              
ATOM    654  O   GLU    83      26.839  20.739  57.734  1.00  0.00              
ATOM    655  CG  GLU    83      30.546  22.239  57.874  1.00  0.00           C  
ATOM    656  CD  GLU    83      31.788  22.163  56.998  1.00  0.00           C  
ATOM    657  OE1 GLU    83      31.906  21.184  56.215  1.00  0.00           O  
ATOM    658  OE2 GLU    83      32.634  23.092  57.096  1.00  0.00           O  
ATOM    659  N   THR    84      28.073  21.202  59.553  1.00  0.00              
ATOM    660  CA  THR    84      27.720  19.954  60.169  1.00  0.00              
ATOM    661  CB  THR    84      28.389  19.761  61.500  1.00  0.00              
ATOM    662  C   THR    84      26.234  19.931  60.366  1.00  0.00              
ATOM    663  O   THR    84      25.580  18.919  60.117  1.00  0.00              
ATOM    664  OG1 THR    84      29.801  19.762  61.340  1.00  0.00           O  
ATOM    665  CG2 THR    84      27.922  18.427  62.108  1.00  0.00           C  
ATOM    666  N   LEU    85      25.661  21.060  60.820  1.00  0.00              
ATOM    667  CA  LEU    85      24.250  21.158  61.073  1.00  0.00              
ATOM    668  CB  LEU    85      23.827  22.463  61.759  1.00  0.00              
ATOM    669  C   LEU    85      23.459  21.087  59.812  1.00  0.00              
ATOM    670  O   LEU    85      22.348  20.559  59.796  1.00  0.00              
ATOM    671  CG  LEU    85      24.344  22.582  63.196  1.00  0.00           C  
ATOM    672  CD1 LEU    85      23.884  23.900  63.830  1.00  0.00           C  
ATOM    673  CD2 LEU    85      23.975  21.337  64.019  1.00  0.00           C  
ATOM    674  N   LEU    86      23.992  21.655  58.725  1.00  0.00              
ATOM    675  CA  LEU    86      23.273  21.686  57.492  1.00  0.00              
ATOM    676  CB  LEU    86      24.126  22.414  56.438  1.00  0.00              
ATOM    677  C   LEU    86      23.044  20.258  57.115  1.00  0.00              
ATOM    678  O   LEU    86      21.931  19.880  56.750  1.00  0.00              
ATOM    679  CG  LEU    86      23.411  22.895  55.168  1.00  0.00           C  
ATOM    680  CD1 LEU    86      24.418  23.592  54.248  1.00  0.00           C  
ATOM    681  CD2 LEU    86      22.639  21.783  54.457  1.00  0.00           C  
ATOM    682  N   HIS    87      24.094  19.428  57.286  1.00  0.00              
ATOM    683  CA  HIS    87      24.108  18.039  56.925  1.00  0.00              
ATOM    684  CB  HIS    87      25.451  17.391  57.313  1.00  0.00              
ATOM    685  C   HIS    87      23.024  17.314  57.655  1.00  0.00              
ATOM    686  O   HIS    87      22.176  16.663  57.045  1.00  0.00              
ATOM    687  ND1 HIS    87      26.061  15.448  55.790  1.00  0.00           N  
ATOM    688  CG  HIS    87      25.564  15.937  56.976  1.00  0.00           C  
ATOM    689  NE2 HIS    87      25.512  13.684  57.026  1.00  0.00           N  
ATOM    690  CD2 HIS    87      25.234  14.846  57.720  1.00  0.00           C  
ATOM    691  CE1 HIS    87      26.006  14.095  55.872  1.00  0.00           C  
ATOM    692  N   GLU    88      22.988  17.440  58.990  1.00  0.00              
ATOM    693  CA  GLU    88      22.013  16.696  59.714  1.00  0.00              
ATOM    694  CB  GLU    88      22.149  16.883  61.231  1.00  0.00              
ATOM    695  C   GLU    88      20.681  17.180  59.278  1.00  0.00              
ATOM    696  O   GLU    88      19.814  16.378  58.991  1.00  0.00              
ATOM    697  CG  GLU    88      23.495  16.388  61.768  1.00  0.00           C  
ATOM    698  CD  GLU    88      23.614  14.894  61.492  1.00  0.00           C  
ATOM    699  OE1 GLU    88      22.777  14.122  62.030  1.00  0.00           O  
ATOM    700  OE2 GLU    88      24.547  14.508  60.739  1.00  0.00           O  
ATOM    701  N   MET    89      20.507  18.498  59.129  1.00  0.00              
ATOM    702  CA  MET    89      19.254  19.119  58.825  1.00  0.00              
ATOM    703  CB  MET    89      19.398  20.647  58.907  1.00  0.00              
ATOM    704  C   MET    89      18.756  18.733  57.462  1.00  0.00              
ATOM    705  O   MET    89      17.549  18.633  57.253  1.00  0.00              
ATOM    706  CG  MET    89      18.138  21.366  59.373  1.00  0.00           C  
ATOM    707  SD  MET    89      16.708  21.174  58.283  1.00  0.00           S  
ATOM    708  CE  MET    89      17.434  22.179  56.961  1.00  0.00           C  
ATOM    709  N   ILE    90      19.663  18.507  56.492  1.00  0.00              
ATOM    710  CA  ILE    90      19.258  18.258  55.133  1.00  0.00              
ATOM    711  CB  ILE    90      20.386  17.986  54.188  1.00  0.00              
ATOM    712  C   ILE    90      18.401  17.046  55.039  1.00  0.00              
ATOM    713  O   ILE    90      17.351  17.081  54.402  1.00  0.00              
ATOM    714  CG2 ILE    90      19.768  17.712  52.808  1.00  0.00           C  
ATOM    715  CG1 ILE    90      21.380  19.144  54.159  1.00  0.00           C  
ATOM    716  CD1 ILE    90      22.663  18.802  53.409  1.00  0.00           C  
ATOM    717  N   HIS    91      18.819  15.936  55.665  1.00  0.00              
ATOM    718  CA  HIS    91      18.067  14.729  55.497  1.00  0.00              
ATOM    719  CB  HIS    91      18.866  13.701  54.689  1.00  0.00              
ATOM    720  C   HIS    91      17.763  14.131  56.817  1.00  0.00              
ATOM    721  O   HIS    91      16.645  13.680  57.055  1.00  0.00              
ATOM    722  ND1 HIS    91      18.952  14.985  52.496  1.00  0.00           N  
ATOM    723  CG  HIS    91      18.675  13.845  53.213  1.00  0.00           C  
ATOM    724  NE2 HIS    91      18.141  13.509  51.050  1.00  0.00           N  
ATOM    725  CD2 HIS    91      18.183  12.952  52.313  1.00  0.00           C  
ATOM    726  CE1 HIS    91      18.610  14.730  51.212  1.00  0.00           C  
ATOM    727  N   ALA    92      18.760  14.107  57.713  1.00  0.00              
ATOM    728  CA  ALA    92      18.541  13.514  59.000  1.00  0.00              
ATOM    729  CB  ALA    92      19.798  13.535  59.883  1.00  0.00              
ATOM    730  C   ALA    92      17.471  14.250  59.724  1.00  0.00              
ATOM    731  O   ALA    92      16.608  13.679  60.383  1.00  0.00              
ATOM    732  N   TYR    93      17.524  15.570  59.631  1.00  0.00              
ATOM    733  CA  TYR    93      16.629  16.422  60.304  1.00  0.00              
ATOM    734  CB  TYR    93      17.171  17.843  60.440  1.00  0.00              
ATOM    735  C   TYR    93      15.300  16.297  59.632  1.00  0.00              
ATOM    736  O   TYR    93      14.266  16.417  60.266  1.00  0.00              
ATOM    737  CG  TYR    93      16.113  18.378  61.271  1.00  0.00           C  
ATOM    738  CD1 TYR    93      16.061  18.189  62.638  1.00  0.00           C  
ATOM    739  CD2 TYR    93      15.165  19.061  60.606  1.00  0.00           C  
ATOM    740  CE1 TYR    93      15.006  18.678  63.370  1.00  0.00           C  
ATOM    741  CE2 TYR    93      14.153  19.518  61.347  1.00  0.00           C  
ATOM    742  CZ  TYR    93      14.028  19.350  62.686  1.00  0.00           C  
ATOM    743  OH  TYR    93      12.881  19.885  63.298  1.00  0.00           O  
ATOM    744  N   LEU    94      15.247  16.067  58.317  1.00  0.00              
ATOM    745  CA  LEU    94      13.939  15.949  57.730  1.00  0.00              
ATOM    746  CB  LEU    94      13.977  15.739  56.207  1.00  0.00              
ATOM    747  C   LEU    94      13.255  14.748  58.325  1.00  0.00              
ATOM    748  O   LEU    94      12.033  14.744  58.471  1.00  0.00              
ATOM    749  CG  LEU    94      14.658  16.887  55.436  1.00  0.00           C  
ATOM    750  CD1 LEU    94      14.598  16.641  53.921  1.00  0.00           C  
ATOM    751  CD2 LEU    94      14.104  18.264  55.841  1.00  0.00           C  
ATOM    752  N   PHE    95      14.004  13.673  58.661  1.00  0.00              
ATOM    753  CA  PHE    95      13.322  12.532  59.219  1.00  0.00              
ATOM    754  CB  PHE    95      14.084  11.193  59.316  1.00  0.00              
ATOM    755  C   PHE    95      12.770  12.851  60.544  1.00  0.00              
ATOM    756  O   PHE    95      11.781  12.271  60.968  1.00  0.00              
ATOM    757  CG  PHE    95      15.281  11.269  60.177  1.00  0.00           C  
ATOM    758  CD1 PHE    95      15.182  11.486  61.531  1.00  0.00           C  
ATOM    759  CD2 PHE    95      16.511  11.052  59.612  1.00  0.00           C  
ATOM    760  CE1 PHE    95      16.310  11.536  62.311  1.00  0.00           C  
ATOM    761  CE2 PHE    95      17.638  11.098  60.390  1.00  0.00           C  
ATOM    762  CZ  PHE    95      17.542  11.347  61.734  1.00  0.00           C  
ATOM    763  N   VAL    96      13.413  13.790  61.230  1.00  0.00              
ATOM    764  CA  VAL    96      13.105  14.190  62.562  1.00  0.00              
ATOM    765  CB  VAL    96      13.982  15.326  62.889  1.00  0.00              
ATOM    766  C   VAL    96      11.666  14.679  62.611  1.00  0.00              
ATOM    767  O   VAL    96      11.118  14.915  63.685  1.00  0.00              
ATOM    768  CG1 VAL    96      13.128  16.543  62.668  1.00  0.00           C  
ATOM    769  CG2 VAL    96      14.662  15.174  64.237  1.00  0.00           C  
ATOM    770  N   THR    97      11.089  15.052  61.453  1.00  0.00              
ATOM    771  CA  THR    97       9.708  15.435  61.281  1.00  0.00              
ATOM    772  CB  THR    97       9.463  16.130  59.985  1.00  0.00              
ATOM    773  C   THR    97       8.798  14.255  61.169  1.00  0.00              
ATOM    774  O   THR    97       7.642  14.345  61.561  1.00  0.00              
ATOM    775  OG1 THR    97      10.249  17.301  59.898  1.00  0.00           O  
ATOM    776  CG2 THR    97       7.970  16.468  59.858  1.00  0.00           C  
ATOM    777  N   ASN    98       9.299  13.126  60.630  1.00  0.00              
ATOM    778  CA  ASN    98       8.547  11.949  60.236  1.00  0.00              
ATOM    779  CB  ASN    98       7.198  11.616  60.946  1.00  0.00              
ATOM    780  C   ASN    98       7.997  12.037  58.855  1.00  0.00              
ATOM    781  O   ASN    98       7.136  11.224  58.531  1.00  0.00              
ATOM    782  CG  ASN    98       5.925  12.444  60.643  1.00  0.00           C  
ATOM    783  OD1 ASN    98       5.928  13.449  59.933  1.00  0.00           O  
ATOM    784  ND2 ASN    98       4.782  11.984  61.220  1.00  0.00           N  
ATOM    785  N   ASN    99       8.452  12.968  58.003  1.00  0.00              
ATOM    786  CA  ASN    99       7.853  13.091  56.703  1.00  0.00              
ATOM    787  CB  ASN    99       8.180  14.411  55.988  1.00  0.00              
ATOM    788  C   ASN    99       8.310  12.009  55.780  1.00  0.00              
ATOM    789  O   ASN    99       9.263  11.277  56.036  1.00  0.00              
ATOM    790  CG  ASN    99       7.253  15.484  56.513  1.00  0.00           C  
ATOM    791  OD1 ASN    99       6.054  15.260  56.669  1.00  0.00           O  
ATOM    792  ND2 ASN    99       7.820  16.688  56.784  1.00  0.00           N  
ATOM    793  N   ASP   100       7.576  11.897  54.659  1.00  0.00              
ATOM    794  CA  ASP   100       7.830  10.948  53.619  1.00  0.00              
ATOM    795  CB  ASP   100       6.746  11.012  52.532  1.00  0.00              
ATOM    796  C   ASP   100       9.147  11.297  52.984  1.00  0.00              
ATOM    797  O   ASP   100       9.888  10.422  52.538  1.00  0.00              
ATOM    798  CG  ASP   100       6.842   9.753  51.692  1.00  0.00           C  
ATOM    799  OD1 ASP   100       7.848   9.011  51.854  1.00  0.00           O  
ATOM    800  OD2 ASP   100       5.908   9.513  50.881  1.00  0.00           O  
ATOM    801  N   LYS   101       9.450  12.608  52.938  1.00  0.00              
ATOM    802  CA  LYS   101      10.591  13.209  52.299  1.00  0.00              
ATOM    803  CB  LYS   101      10.527  14.748  52.321  1.00  0.00              
ATOM    804  C   LYS   101      11.897  12.829  52.938  1.00  0.00              
ATOM    805  O   LYS   101      12.934  12.822  52.277  1.00  0.00              
ATOM    806  CG  LYS   101       9.333  15.335  51.566  1.00  0.00           C  
ATOM    807  CD  LYS   101       9.102  16.820  51.859  1.00  0.00           C  
ATOM    808  CE  LYS   101       7.821  17.385  51.242  1.00  0.00           C  
ATOM    809  NZ  LYS   101       6.664  17.064  52.109  1.00  0.00           N  
ATOM    810  N   ASP   102      11.925  12.519  54.244  1.00  0.00              
ATOM    811  CA  ASP   102      13.229  12.393  54.832  1.00  0.00              
ATOM    812  CB  ASP   102      13.252  12.245  56.336  1.00  0.00              
ATOM    813  C   ASP   102      13.982  11.215  54.316  1.00  0.00              
ATOM    814  O   ASP   102      13.403  10.263  53.793  1.00  0.00              
ATOM    815  CG  ASP   102      12.750  10.867  56.731  1.00  0.00           C  
ATOM    816  OD1 ASP   102      13.549   9.893  56.671  1.00  0.00           O  
ATOM    817  OD2 ASP   102      11.571  10.783  57.159  1.00  0.00           O  
ATOM    818  N   ARG   103      15.330  11.280  54.449  1.00  0.00              
ATOM    819  CA  ARG   103      16.137  10.159  54.079  1.00  0.00              
ATOM    820  CB  ARG   103      16.565  10.131  52.603  1.00  0.00              
ATOM    821  C   ARG   103      17.394  10.157  54.892  1.00  0.00              
ATOM    822  O   ARG   103      17.955  11.198  55.212  1.00  0.00              
ATOM    823  CG  ARG   103      17.168   8.781  52.210  1.00  0.00           C  
ATOM    824  CD  ARG   103      17.990   8.803  50.921  1.00  0.00           C  
ATOM    825  NE  ARG   103      17.079   9.088  49.783  1.00  0.00           N  
ATOM    826  CZ  ARG   103      17.619   9.485  48.594  1.00  0.00           C  
ATOM    827  NH1 ARG   103      18.970   9.643  48.486  1.00  0.00           N  
ATOM    828  NH2 ARG   103      16.815   9.726  47.520  1.00  0.00           N  
ATOM    829  N   GLU   104      17.828   8.956  55.302  1.00  0.00              
ATOM    830  CA  GLU   104      19.054   8.681  56.002  1.00  0.00              
ATOM    831  CB  GLU   104      19.029   7.296  56.672  1.00  0.00              
ATOM    832  C   GLU   104      20.183   8.664  55.005  1.00  0.00              
ATOM    833  O   GLU   104      21.356   8.704  55.376  1.00  0.00              
ATOM    834  CG  GLU   104      17.952   7.154  57.751  1.00  0.00           C  
ATOM    835  CD  GLU   104      18.406   7.929  58.978  1.00  0.00           C  
ATOM    836  OE1 GLU   104      19.578   8.392  58.982  1.00  0.00           O  
ATOM    837  OE2 GLU   104      17.589   8.067  59.928  1.00  0.00           O  
ATOM    838  N   GLY   105      19.821   8.555  53.708  1.00  0.00              
ATOM    839  CA  GLY   105      20.665   8.227  52.585  1.00  0.00              
ATOM    840  C   GLY   105      21.874   9.074  52.280  1.00  0.00              
ATOM    841  O   GLY   105      22.929   8.513  52.114  1.00  0.00              
ATOM    842  N   HIS   106      21.889  10.400  52.208  1.00  0.00              
ATOM    843  CA  HIS   106      23.130  11.042  51.794  1.00  0.00              
ATOM    844  CB  HIS   106      24.355  10.755  52.706  1.00  0.00              
ATOM    845  C   HIS   106      23.517  10.676  50.386  1.00  0.00              
ATOM    846  O   HIS   106      24.694  10.471  50.097  1.00  0.00              
ATOM    847  ND1 HIS   106      24.880  10.536  55.178  1.00  0.00           N  
ATOM    848  CG  HIS   106      24.152  11.097  54.153  1.00  0.00           C  
ATOM    849  NE2 HIS   106      23.442  11.945  56.120  1.00  0.00           N  
ATOM    850  CD2 HIS   106      23.280  11.958  54.745  1.00  0.00           C  
ATOM    851  CE1 HIS   106      24.415  11.077  56.332  1.00  0.00           C  
ATOM    852  N   GLY   107      22.537  10.615  49.467  1.00  0.00              
ATOM    853  CA  GLY   107      22.830  10.373  48.083  1.00  0.00              
ATOM    854  C   GLY   107      22.949  11.713  47.424  1.00  0.00              
ATOM    855  O   GLY   107      23.284  12.706  48.066  1.00  0.00              
ATOM    856  N   PRO   108      22.719  11.763  46.140  1.00  0.00              
ATOM    857  CA  PRO   108      22.819  13.008  45.435  1.00  0.00              
ATOM    858  CB  PRO   108      22.872  12.665  43.943  1.00  0.00              
ATOM    859  C   PRO   108      21.741  13.973  45.830  1.00  0.00              
ATOM    860  O   PRO   108      21.936  15.172  45.640  1.00  0.00              
ATOM    861  CD  PRO   108      23.004  10.635  45.264  1.00  0.00           C  
ATOM    862  CG  PRO   108      22.580  11.149  43.880  1.00  0.00           C  
ATOM    863  N   GLU   109      20.594  13.487  46.340  1.00  0.00              
ATOM    864  CA  GLU   109      19.544  14.388  46.733  1.00  0.00              
ATOM    865  CB  GLU   109      18.257  13.670  47.162  1.00  0.00              
ATOM    866  C   GLU   109      20.053  15.173  47.891  1.00  0.00              
ATOM    867  O   GLU   109      19.830  16.379  47.985  1.00  0.00              
ATOM    868  CG  GLU   109      17.108  14.624  47.461  1.00  0.00           C  
ATOM    869  CD  GLU   109      15.885  13.780  47.786  1.00  0.00           C  
ATOM    870  OE1 GLU   109      16.055  12.740  48.477  1.00  0.00           O  
ATOM    871  OE2 GLU   109      14.768  14.153  47.338  1.00  0.00           O  
ATOM    872  N   PHE   110      20.770  14.486  48.800  1.00  0.00              
ATOM    873  CA  PHE   110      21.314  15.108  49.966  1.00  0.00              
ATOM    874  CB  PHE   110      21.989  14.077  50.879  1.00  0.00              
ATOM    875  C   PHE   110      22.336  16.112  49.540  1.00  0.00              
ATOM    876  O   PHE   110      22.356  17.246  50.018  1.00  0.00              
ATOM    877  CG  PHE   110      22.526  14.789  52.065  1.00  0.00           C  
ATOM    878  CD1 PHE   110      21.734  15.020  53.166  1.00  0.00           C  
ATOM    879  CD2 PHE   110      23.827  15.223  52.071  1.00  0.00           C  
ATOM    880  CE1 PHE   110      22.235  15.677  54.263  1.00  0.00           C  
ATOM    881  CE2 PHE   110      24.333  15.880  53.165  1.00  0.00           C  
ATOM    882  CZ  PHE   110      23.539  16.109  54.263  1.00  0.00           C  
ATOM    883  N   CYS   111      23.196  15.720  48.585  1.00  0.00              
ATOM    884  CA  CYS   111      24.260  16.575  48.147  1.00  0.00              
ATOM    885  CB  CYS   111      25.148  15.925  47.072  1.00  0.00              
ATOM    886  C   CYS   111      23.694  17.829  47.555  1.00  0.00              
ATOM    887  O   CYS   111      24.253  18.912  47.729  1.00  0.00              
ATOM    888  SG  CYS   111      26.120  14.531  47.717  1.00  0.00           S  
ATOM    889  N   LYS   112      22.562  17.719  46.838  1.00  0.00              
ATOM    890  CA  LYS   112      22.006  18.875  46.190  1.00  0.00              
ATOM    891  CB  LYS   112      20.669  18.579  45.490  1.00  0.00              
ATOM    892  C   LYS   112      21.703  19.913  47.223  1.00  0.00              
ATOM    893  O   LYS   112      21.999  21.091  47.030  1.00  0.00              
ATOM    894  CG  LYS   112      20.774  17.698  44.246  1.00  0.00           C  
ATOM    895  CD  LYS   112      19.420  17.124  43.825  1.00  0.00           C  
ATOM    896  CE  LYS   112      18.260  18.097  44.045  1.00  0.00           C  
ATOM    897  NZ  LYS   112      16.972  17.419  43.781  1.00  0.00           N  
ATOM    898  N   HIS   113      21.111  19.494  48.359  1.00  0.00              
ATOM    899  CA  HIS   113      20.717  20.425  49.380  1.00  0.00              
ATOM    900  CB  HIS   113      19.981  19.742  50.550  1.00  0.00              
ATOM    901  C   HIS   113      21.939  21.104  49.925  1.00  0.00              
ATOM    902  O   HIS   113      21.936  22.315  50.143  1.00  0.00              
ATOM    903  ND1 HIS   113      17.467  19.846  50.141  1.00  0.00           N  
ATOM    904  CG  HIS   113      18.654  19.147  50.164  1.00  0.00           C  
ATOM    905  NE2 HIS   113      16.987  17.766  49.521  1.00  0.00           N  
ATOM    906  CD2 HIS   113      18.340  17.879  49.784  1.00  0.00           C  
ATOM    907  CE1 HIS   113      16.505  18.973  49.750  1.00  0.00           C  
ATOM    908  N   MET   114      23.029  20.339  50.138  1.00  0.00              
ATOM    909  CA  MET   114      24.251  20.873  50.685  1.00  0.00              
ATOM    910  CB  MET   114      25.376  19.830  50.849  1.00  0.00              
ATOM    911  C   MET   114      24.816  21.900  49.752  1.00  0.00              
ATOM    912  O   MET   114      25.388  22.899  50.185  1.00  0.00              
ATOM    913  CG  MET   114      25.303  18.977  52.114  1.00  0.00           C  
ATOM    914  SD  MET   114      25.713  19.874  53.642  1.00  0.00           S  
ATOM    915  CE  MET   114      27.503  19.943  53.347  1.00  0.00           C  
ATOM    916  N   HIS   115      24.653  21.684  48.437  1.00  0.00              
ATOM    917  CA  HIS   115      25.245  22.522  47.435  1.00  0.00              
ATOM    918  CB  HIS   115      24.904  22.108  45.993  1.00  0.00              
ATOM    919  C   HIS   115      24.791  23.931  47.589  1.00  0.00              
ATOM    920  O   HIS   115      25.528  24.844  47.221  1.00  0.00              
ATOM    921  ND1 HIS   115      25.322  20.144  44.437  1.00  0.00           N  
ATOM    922  CG  HIS   115      25.678  20.918  45.519  1.00  0.00           C  
ATOM    923  NE2 HIS   115      27.220  19.298  45.227  1.00  0.00           N  
ATOM    924  CD2 HIS   115      26.840  20.387  45.990  1.00  0.00           C  
ATOM    925  CE1 HIS   115      26.278  19.191  44.307  1.00  0.00           C  
ATOM    926  N   ARG   116      23.573  24.152  48.118  1.00  0.00              
ATOM    927  CA  ARG   116      23.060  25.490  48.207  1.00  0.00              
ATOM    928  CB  ARG   116      21.765  25.586  49.040  1.00  0.00              
ATOM    929  C   ARG   116      24.044  26.341  48.954  1.00  0.00              
ATOM    930  O   ARG   116      24.443  27.404  48.481  1.00  0.00              
ATOM    931  CG  ARG   116      20.546  24.834  48.498  1.00  0.00           C  
ATOM    932  CD  ARG   116      19.341  24.903  49.449  1.00  0.00           C  
ATOM    933  NE  ARG   116      18.211  24.150  48.832  1.00  0.00           N  
ATOM    934  CZ  ARG   116      17.238  23.597  49.616  1.00  0.00           C  
ATOM    935  NH1 ARG   116      17.306  23.695  50.977  1.00  0.00           N  
ATOM    936  NH2 ARG   116      16.190  22.940  49.039  1.00  0.00           N  
ATOM    937  N   ILE   117      24.474  25.882  50.141  1.00  0.00              
ATOM    938  CA  ILE   117      25.340  26.664  50.977  1.00  0.00              
ATOM    939  CB  ILE   117      25.425  26.113  52.367  1.00  0.00              
ATOM    940  C   ILE   117      26.726  26.811  50.424  1.00  0.00              
ATOM    941  O   ILE   117      27.253  27.920  50.376  1.00  0.00              
ATOM    942  CG2 ILE   117      26.580  26.817  53.097  1.00  0.00           C  
ATOM    943  CG1 ILE   117      24.062  26.271  53.066  1.00  0.00           C  
ATOM    944  CD1 ILE   117      22.943  25.419  52.464  1.00  0.00           C  
ATOM    945  N   ASN   118      27.364  25.703  49.998  1.00  0.00              
ATOM    946  CA  ASN   118      28.704  25.808  49.486  1.00  0.00              
ATOM    947  CB  ASN   118      29.676  24.802  50.122  1.00  0.00              
ATOM    948  C   ASN   118      28.616  25.414  48.053  1.00  0.00              
ATOM    949  O   ASN   118      28.424  24.241  47.735  1.00  0.00              
ATOM    950  CG  ASN   118      29.798  25.106  51.606  1.00  0.00           C  
ATOM    951  OD1 ASN   118      29.766  26.263  52.023  1.00  0.00           O  
ATOM    952  ND2 ASN   118      29.943  24.033  52.428  1.00  0.00           N  
ATOM    953  N   SER   119      28.731  26.392  47.142  1.00  0.00              
ATOM    954  CA  SER   119      28.627  26.069  45.755  1.00  0.00              
ATOM    955  CB  SER   119      28.582  27.321  44.862  1.00  0.00              
ATOM    956  C   SER   119      29.818  25.267  45.325  1.00  0.00              
ATOM    957  O   SER   119      29.702  24.113  44.916  1.00  0.00              
ATOM    958  OG  SER   119      28.475  26.948  43.497  1.00  0.00           O  
ATOM    959  N   LEU   120      31.008  25.889  45.420  1.00  0.00              
ATOM    960  CA  LEU   120      32.221  25.324  44.904  1.00  0.00              
ATOM    961  CB  LEU   120      33.389  26.314  45.017  1.00  0.00              
ATOM    962  C   LEU   120      32.659  24.102  45.642  1.00  0.00              
ATOM    963  O   LEU   120      32.826  23.036  45.050  1.00  0.00              
ATOM    964  CG  LEU   120      33.130  27.649  44.297  1.00  0.00           C  
ATOM    965  CD1 LEU   120      34.329  28.599  44.439  1.00  0.00           C  
ATOM    966  CD2 LEU   120      32.713  27.425  42.834  1.00  0.00           C  
ATOM    967  N   THR   121      32.822  24.222  46.972  1.00  0.00              
ATOM    968  CA  THR   121      33.372  23.133  47.722  1.00  0.00              
ATOM    969  CB  THR   121      33.767  23.514  49.122  1.00  0.00              
ATOM    970  C   THR   121      32.295  22.064  47.811  1.00  0.00              
ATOM    971  O   THR   121      31.255  22.221  47.118  1.00  0.00              
ATOM    972  OG1 THR   121      32.629  23.924  49.866  1.00  0.00           O  
ATOM    973  CG2 THR   121      34.796  24.657  49.051  1.00  0.00           C  
ATOM    974  OXT THR   121      32.496  21.077  48.569  1.00  0.00           O  
TER
