# Supplementary material for: Wss1 metalloprotease partners with Cdc48/Doa1 in processing genotoxic SUMO conjugates
Source: eLife. 2015 Sep 8;4:e06763. doi: 10.7554/eLife.06763 (PMC4559962; doi:10.7554/eLife.06763)
Supplement: Supplementary file 7. — Structure of abylysin (4JIU). This is a minigluzincin family metalloprotease used for modeling the WLM and SprT structures. DOI: http://dx.doi.org/10.7554/eLife.06763.040 [file elife06763s011.pdb]

HEADER    HYDROLASE                               07-MAR-13   4JIU              
TITLE     CRYSTAL STRUCTURE OF THE METALLOPEPTIDASE ZYMOGEN OF PYROCOCCUS ABYSSI
TITLE    2 ABYLYSIN                                                             
COMPND    MOL_ID: 1;                                                            
COMPND   2 MOLECULE: PUTATIVE UNCHARACTERIZED PROTEIN;                          
COMPND   3 CHAIN: A;                                                            
COMPND   4 ENGINEERED: YES;                                                     
COMPND   5 MUTATION: YES                                                        
SOURCE    MOL_ID: 1;                                                            
SOURCE   2 ORGANISM_SCIENTIFIC: PYROCOCCUS ABYSSI;                              
SOURCE   3 ORGANISM_TAXID: 272844;                                              
SOURCE   4 STRAIN: GE5 / ORSAY;                                                 
SOURCE   5 GENE: PAB3079, PYRAB02920;                                           
SOURCE   6 EXPRESSION_SYSTEM: ESCHERICHIA COLI;                                 
SOURCE   7 EXPRESSION_SYSTEM_TAXID: 562;                                        
SOURCE   8 EXPRESSION_SYSTEM_STRAIN: BL21(DE3);                                 
SOURCE   9 EXPRESSION_SYSTEM_PLASMID: PET28                                     
KEYWDS    HYDROLASE, METALLOPEPTIDASE ZYMOGEN, MINIGLUZINCIN                    
EXPDTA    X-RAY DIFFRACTION                                                     
AUTHOR    M.LOPEZ-PELEGRIN,N.CERDA-COSTA,F.MARTINEZ-JIMENEZ,A.CINTAS-PEDROLA,   
AUTHOR   2 A.CANALS,J.R.PEINADO,M.A.MARTI-RENOM,C.LOPEZ-OTIN,J.L.AROLAS,        
AUTHOR   3 F.X.GOMIS-RUTH                                                       
REVDAT   2   04-SEP-13 4JIU    1       JRNL                                     
REVDAT   1   12-JUN-13 4JIU    0                                                
JRNL        AUTH   M.LOPEZ-PELEGRIN,N.CERDA-COSTA,F.MARTINEZ-JIMENEZ,           
JRNL        AUTH 2 A.CINTAS-PEDROLA,A.CANALS,J.R.PEINADO,M.A.MARTI-RENOM,       
JRNL        AUTH 3 C.LOPEZ-OTIN,J.L.AROLAS,F.X.GOMIS-RUTH                       
JRNL        TITL   A NOVEL FAMILY OF SOLUBLE MINIMAL SCAFFOLDS PROVIDES         
JRNL        TITL 2 STRUCTURAL INSIGHT INTO THE CATALYTIC DOMAINS OF INTEGRAL    
JRNL        TITL 3 MEMBRANE METALLOPEPTIDASES                                   
JRNL        REF    J.BIOL.CHEM.                  V. 288 21279 2013              
JRNL        REFN                   ISSN 0021-9258                               
JRNL        PMID   23733187                                                     
JRNL        DOI    10.1074/JBC.M113.476580                                      
REMARK   2                                                                      
REMARK   2 RESOLUTION.    1.15 ANGSTROMS.                                       
REMARK   3                                                                      
REMARK   3 REFINEMENT.                                                          
REMARK   3   PROGRAM     : SHELXL-97                                            
REMARK   3   AUTHORS     : G.M.SHELDRICK                                        
REMARK   3                                                                      
REMARK   3  DATA USED IN REFINEMENT.                                            
REMARK   3   RESOLUTION RANGE HIGH (ANGSTROMS) : 1.15                           
REMARK   3   RESOLUTION RANGE LOW  (ANGSTROMS) : 44.70                          
REMARK   3   DATA CUTOFF            (SIGMA(F)) : 0.000                          
REMARK   3   COMPLETENESS FOR RANGE        (%) : NULL                           
REMARK   3   CROSS-VALIDATION METHOD           : FREE R                         
REMARK   3   FREE R VALUE TEST SET SELECTION   : RANDOM                         
REMARK   3                                                                      
REMARK   3  FIT TO DATA USED IN REFINEMENT (NO CUTOFF).                         
REMARK   3   R VALUE   (WORKING + TEST SET, NO CUTOFF) : 0.147                  
REMARK   3   R VALUE          (WORKING SET, NO CUTOFF) : 0.147                  
REMARK   3   FREE R VALUE                  (NO CUTOFF) : 0.192                  
REMARK   3   FREE R VALUE TEST SET SIZE (%, NO CUTOFF) : NULL                   
REMARK   3   FREE R VALUE TEST SET COUNT   (NO CUTOFF) : 778                    
REMARK   3   TOTAL NUMBER OF REFLECTIONS   (NO CUTOFF) : 39668                  
REMARK   3                                                                      
REMARK   3  FIT/AGREEMENT OF MODEL FOR DATA WITH F>4SIG(F).                     
REMARK   3   R VALUE   (WORKING + TEST SET, F>4SIG(F)) : NULL                   
REMARK   3   R VALUE          (WORKING SET, F>4SIG(F)) : NULL                   
REMARK   3   FREE R VALUE                  (F>4SIG(F)) : NULL                   
REMARK   3   FREE R VALUE TEST SET SIZE (%, F>4SIG(F)) : NULL                   
REMARK   3   FREE R VALUE TEST SET COUNT   (F>4SIG(F)) : NULL                   
REMARK   3   TOTAL NUMBER OF REFLECTIONS   (F>4SIG(F)) : NULL                   
REMARK   3                                                                      
REMARK   3  NUMBER OF NON-HYDROGEN ATOMS USED IN REFINEMENT.                    
REMARK   3   PROTEIN ATOMS      : 872                                           
REMARK   3   NUCLEIC ACID ATOMS : 0                                             
REMARK   3   HETEROGEN ATOMS    : 7                                             
REMARK   3   SOLVENT ATOMS      : 147                                           
REMARK   3                                                                      
REMARK   3  MODEL REFINEMENT.                                                   
REMARK   3   OCCUPANCY SUM OF NON-HYDROGEN ATOMS      : NULL                    
REMARK   3   OCCUPANCY SUM OF HYDROGEN ATOMS          : NULL                    
REMARK   3   NUMBER OF DISCRETELY DISORDERED RESIDUES : 8                       
REMARK   3   NUMBER OF LEAST-SQUARES PARAMETERS       : NULL                    
REMARK   3   NUMBER OF RESTRAINTS                     : NULL                    
REMARK   3                                                                      
REMARK   3  RMS DEVIATIONS FROM RESTRAINT TARGET VALUES.                        
REMARK   3   BOND LENGTHS                         (A) : 0.014                   
REMARK   3   ANGLE DISTANCES                      (A) : 2.240                   
REMARK   3   SIMILAR DISTANCES (NO TARGET VALUES) (A) : NULL                    
REMARK   3   DISTANCES FROM RESTRAINT PLANES      (A) : NULL                    
REMARK   3   ZERO CHIRAL VOLUMES               (A**3) : NULL                    
REMARK   3   NON-ZERO CHIRAL VOLUMES           (A**3) : NULL                    
REMARK   3   ANTI-BUMPING DISTANCE RESTRAINTS     (A) : NULL                    
REMARK   3   RIGID-BOND ADP COMPONENTS         (A**2) : NULL                    
REMARK   3   SIMILAR ADP COMPONENTS            (A**2) : NULL                    
REMARK   3   APPROXIMATELY ISOTROPIC ADPS      (A**2) : NULL                    
REMARK   3                                                                      
REMARK   3  BULK SOLVENT MODELING.                                              
REMARK   3   METHOD USED: NULL                                                  
REMARK   3                                                                      
REMARK   3  STEREOCHEMISTRY TARGET VALUES : ENGH AND HUBER                      
REMARK   3   SPECIAL CASE: NULL                                                 
REMARK   3                                                                      
REMARK   3  OTHER REFINEMENT REMARKS: NULL                                      
REMARK   4                                                                      
REMARK   4 4JIU COMPLIES WITH FORMAT V. 3.30, 13-JUL-11                         
REMARK 100                                                                      
REMARK 100 THIS ENTRY HAS BEEN PROCESSED BY PDBJ ON 25-MAR-13.                  
REMARK 100 THE RCSB ID CODE IS RCSB078100.                                      
REMARK 200                                                                      
REMARK 200 EXPERIMENTAL DETAILS                                                 
REMARK 200  EXPERIMENT TYPE                : X-RAY DIFFRACTION                  
REMARK 200  DATE OF DATA COLLECTION        : 26-FEB-11                          
REMARK 200  TEMPERATURE           (KELVIN) : 100                                
REMARK 200  PH                             : 6.5                                
REMARK 200  NUMBER OF CRYSTALS USED        : 1                                  
REMARK 200                                                                      
REMARK 200  SYNCHROTRON              (Y/N) : Y                                  
REMARK 200  RADIATION SOURCE               : ESRF                               
REMARK 200  BEAMLINE                       : ID29                               
REMARK 200  X-RAY GENERATOR MODEL          : NULL                               
REMARK 200  MONOCHROMATIC OR LAUE    (M/L) : M                                  
REMARK 200  WAVELENGTH OR RANGE        (A) : 0.9540,1.2821                      
REMARK 200  MONOCHROMATOR                  : SI(311)                            
REMARK 200  OPTICS                         : NULL                               
REMARK 200                                                                      
REMARK 200  DETECTOR TYPE                  : PIXEL                              
REMARK 200  DETECTOR MANUFACTURER          : PSI PILATUS 6M                     
REMARK 200  INTENSITY-INTEGRATION SOFTWARE : XDS                                
REMARK 200  DATA SCALING SOFTWARE          : SCALA                              
REMARK 200                                                                      
REMARK 200  NUMBER OF UNIQUE REFLECTIONS   : 40510                              
REMARK 200  RESOLUTION RANGE HIGH      (A) : 1.150                              
REMARK 200  RESOLUTION RANGE LOW       (A) : 44.700                             
REMARK 200  REJECTION CRITERIA  (SIGMA(I)) : 0.000                              
REMARK 200                                                                      
REMARK 200 OVERALL.                                                             
REMARK 200  COMPLETENESS FOR RANGE     (%) : 100.0                              
REMARK 200  DATA REDUNDANCY                : NULL                               
REMARK 200  R MERGE                    (I) : 0.07200                            
REMARK 200  R SYM                      (I) : NULL                               
REMARK 200  <I/SIGMA(I)> FOR THE DATA SET  : NULL                               
REMARK 200                                                                      
REMARK 200 IN THE HIGHEST RESOLUTION SHELL.                                     
REMARK 200  HIGHEST RESOLUTION SHELL, RANGE HIGH (A) : 1.15                     
REMARK 200  HIGHEST RESOLUTION SHELL, RANGE LOW  (A) : 1.21                     
REMARK 200  COMPLETENESS FOR SHELL     (%) : 100.0                              
REMARK 200  DATA REDUNDANCY IN SHELL       : NULL                               
REMARK 200  R MERGE FOR SHELL          (I) : 0.07200                            
REMARK 200  R SYM FOR SHELL            (I) : NULL                               
REMARK 200  <I/SIGMA(I)> FOR SHELL         : 18.500                             
REMARK 200                                                                      
REMARK 200 DIFFRACTION PROTOCOL: SINGLE WAVELENGTH                              
REMARK 200 METHOD USED TO DETERMINE THE STRUCTURE: SAD                          
REMARK 200 SOFTWARE USED: SHELX                                                 
REMARK 200 STARTING MODEL: NULL                                                 
REMARK 200                                                                      
REMARK 200 REMARK: NULL                                                         
REMARK 280                                                                      
REMARK 280 CRYSTAL                                                              
REMARK 280 SOLVENT CONTENT, VS   (%): 45.09                                     
REMARK 280 MATTHEWS COEFFICIENT, VM (ANGSTROMS**3/DA): 2.24                     
REMARK 280                                                                      
REMARK 280 CRYSTALLIZATION CONDITIONS: 0.1M MES, 0.2M SODIUM/POTASSIUM          
REMARK 280  PHOSPHATE, 2.6M SODIUM CHLORIDE, PH 6.5, VAPOR DIFFUSION, SITTING   
REMARK 280  DROP, TEMPERATURE 293K                                              
REMARK 290                                                                      
REMARK 290 CRYSTALLOGRAPHIC SYMMETRY                                            
REMARK 290 SYMMETRY OPERATORS FOR SPACE GROUP: P 21 21 21                       
REMARK 290                                                                      
REMARK 290      SYMOP   SYMMETRY                                                
REMARK 290     NNNMMM   OPERATOR                                                
REMARK 290       1555   X,Y,Z                                                   
REMARK 290       2555   -X+1/2,-Y,Z+1/2                                         
REMARK 290       3555   -X,Y+1/2,-Z+1/2                                         
REMARK 290       4555   X+1/2,-Y+1/2,-Z                                         
REMARK 290                                                                      
REMARK 290     WHERE NNN -> OPERATOR NUMBER                                     
REMARK 290           MMM -> TRANSLATION VECTOR                                  
REMARK 290                                                                      
REMARK 290 CRYSTALLOGRAPHIC SYMMETRY TRANSFORMATIONS                            
REMARK 290 THE FOLLOWING TRANSFORMATIONS OPERATE ON THE ATOM/HETATM             
REMARK 290 RECORDS IN THIS ENTRY TO PRODUCE CRYSTALLOGRAPHICALLY                
REMARK 290 RELATED MOLECULES.                                                   
REMARK 290   SMTRY1   1  1.000000  0.000000  0.000000        0.00000            
REMARK 290   SMTRY2   1  0.000000  1.000000  0.000000        0.00000            
REMARK 290   SMTRY3   1  0.000000  0.000000  1.000000        0.00000            
REMARK 290   SMTRY1   2 -1.000000  0.000000  0.000000       17.31000            
REMARK 290   SMTRY2   2  0.000000 -1.000000  0.000000        0.00000            
REMARK 290   SMTRY3   2  0.000000  0.000000  1.000000       36.00000            
REMARK 290   SMTRY1   3 -1.000000  0.000000  0.000000        0.00000            
REMARK 290   SMTRY2   3  0.000000  1.000000  0.000000       22.33000            
REMARK 290   SMTRY3   3  0.000000  0.000000 -1.000000       36.00000            
REMARK 290   SMTRY1   4  1.000000  0.000000  0.000000       17.31000            
REMARK 290   SMTRY2   4  0.000000 -1.000000  0.000000       22.33000            
REMARK 290   SMTRY3   4  0.000000  0.000000 -1.000000        0.00000            
REMARK 290                                                                      
REMARK 290 REMARK: NULL                                                         
REMARK 300                                                                      
REMARK 300 BIOMOLECULE: 1                                                       
REMARK 300 SEE REMARK 350 FOR THE AUTHOR PROVIDED AND/OR PROGRAM                
REMARK 300 GENERATED ASSEMBLY INFORMATION FOR THE STRUCTURE IN                  
REMARK 300 THIS ENTRY. THE REMARK MAY ALSO PROVIDE INFORMATION ON               
REMARK 300 BURIED SURFACE AREA.                                                 
REMARK 350                                                                      
REMARK 350 COORDINATES FOR A COMPLETE MULTIMER REPRESENTING THE KNOWN           
REMARK 350 BIOLOGICALLY SIGNIFICANT OLIGOMERIZATION STATE OF THE                
REMARK 350 MOLECULE CAN BE GENERATED BY APPLYING BIOMT TRANSFORMATIONS          
REMARK 350 GIVEN BELOW.  BOTH NON-CRYSTALLOGRAPHIC AND                          
REMARK 350 CRYSTALLOGRAPHIC OPERATIONS ARE GIVEN.                               
REMARK 350                                                                      
REMARK 350 BIOMOLECULE: 1                                                       
REMARK 350 AUTHOR DETERMINED BIOLOGICAL UNIT: MONOMERIC                         
REMARK 350 SOFTWARE DETERMINED QUATERNARY STRUCTURE: MONOMERIC                  
REMARK 350 SOFTWARE USED: PISA                                                  
REMARK 350 APPLY THE FOLLOWING TO CHAINS: A                                     
REMARK 350   BIOMT1   1  1.000000  0.000000  0.000000        0.00000            
REMARK 350   BIOMT2   1  0.000000  1.000000  0.000000        0.00000            
REMARK 350   BIOMT3   1  0.000000  0.000000  1.000000        0.00000            
REMARK 500                                                                      
REMARK 500 GEOMETRY AND STEREOCHEMISTRY                                         
REMARK 500 SUBTOPIC: COVALENT BOND ANGLES                                       
REMARK 500                                                                      
REMARK 500 THE STEREOCHEMICAL PARAMETERS OF THE FOLLOWING RESIDUES              
REMARK 500 HAVE VALUES WHICH DEVIATE FROM EXPECTED VALUES BY MORE               
REMARK 500 THAN 6*RMSD (M=MODEL NUMBER; RES=RESIDUE NAME; C=CHAIN               
REMARK 500 IDENTIFIER; SSEQ=SEQUENCE NUMBER; I=INSERTION CODE).                 
REMARK 500                                                                      
REMARK 500 STANDARD TABLE:                                                      
REMARK 500 FORMAT: (10X,I3,1X,A3,1X,A1,I4,A1,3(1X,A4,2X),12X,F5.1)              
REMARK 500                                                                      
REMARK 500 EXPECTED VALUES PROTEIN: ENGH AND HUBER, 1999                        
REMARK 500 EXPECTED VALUES NUCLEIC ACID: CLOWNEY ET AL 1996                     
REMARK 500                                                                      
REMARK 500  M RES CSSEQI ATM1   ATM2   ATM3                                     
REMARK 500    ASP A  11   CB  -  CG  -  OD1 ANGL. DEV. =   5.7 DEGREES          
REMARK 500    ARG A  22   CG  -  CD  -  NE  ANGL. DEV. = -13.0 DEGREES          
REMARK 500    ARG A  22   NE  -  CZ  -  NH1 ANGL. DEV. =  -3.3 DEGREES          
REMARK 500    ARG A  24   NE  -  CZ  -  NH1 ANGL. DEV. =  -4.4 DEGREES          
REMARK 500    ARG A  32   NE  -  CZ  -  NH1 ANGL. DEV. =   3.5 DEGREES          
REMARK 500    TYR A  56   CB  -  CG  -  CD2 ANGL. DEV. =   3.9 DEGREES          
REMARK 500    ARG A 102   NH1 -  CZ  -  NH2 ANGL. DEV. =   7.1 DEGREES          
REMARK 500    ARG A 102   NE  -  CZ  -  NH2 ANGL. DEV. =  -6.5 DEGREES          
REMARK 500                                                                      
REMARK 500 REMARK: NULL                                                         
REMARK 525                                                                      
REMARK 525 SOLVENT                                                              
REMARK 525                                                                      
REMARK 525 THE SOLVENT MOLECULES HAVE CHAIN IDENTIFIERS THAT                    
REMARK 525 INDICATE THE POLYMER CHAIN WITH WHICH THEY ARE MOST                  
REMARK 525 CLOSELY ASSOCIATED. THE REMARK LISTS ALL THE SOLVENT                 
REMARK 525 MOLECULES WHICH ARE MORE THAN 5A AWAY FROM THE                       
REMARK 525 NEAREST POLYMER CHAIN (M = MODEL NUMBER;                             
REMARK 525 RES=RESIDUE NAME; C=CHAIN IDENTIFIER; SSEQ=SEQUENCE                  
REMARK 525 NUMBER; I=INSERTION CODE):                                           
REMARK 525                                                                      
REMARK 525  M RES CSSEQI                                                        
REMARK 525    HOH A 412        DISTANCE =  5.03 ANGSTROMS                       
REMARK 525    HOH A 419        DISTANCE =  5.17 ANGSTROMS                       
REMARK 525    HOH A 424        DISTANCE =  6.30 ANGSTROMS                       
REMARK 620                                                                      
REMARK 620 METAL COORDINATION                                                   
REMARK 620 (M=MODEL NUMBER; RES=RESIDUE NAME; C=CHAIN IDENTIFIER;               
REMARK 620 SSEQ=SEQUENCE NUMBER; I=INSERTION CODE):                             
REMARK 620                                                                      
REMARK 620 COORDINATION ANGLES FOR:  M RES CSSEQI METAL                         
REMARK 620                              ZN A 201  ZN                            
REMARK 620 N RES CSSEQI ATOM                                                    
REMARK 620 1 HIS A  60   NE2                                                    
REMARK 620 2 HIS A  64   NE2 107.1                                              
REMARK 620 3 VAL A 105   O   121.3 113.0                                        
REMARK 620 4 HIS A  72   NE2 104.1 104.2 105.4                                  
REMARK 620 5 VAL A 105   OXT  86.6  91.3  52.5 157.3                            
REMARK 620 N                    1     2     3     4                             
REMARK 800                                                                      
REMARK 800 SITE                                                                 
REMARK 800 SITE_IDENTIFIER: AC1                                                 
REMARK 800 EVIDENCE_CODE: SOFTWARE                                              
REMARK 800 SITE_DESCRIPTION: BINDING SITE FOR RESIDUE ZN A 201                  
REMARK 800                                                                      
REMARK 800 SITE_IDENTIFIER: AC2                                                 
REMARK 800 EVIDENCE_CODE: SOFTWARE                                              
REMARK 800 SITE_DESCRIPTION: BINDING SITE FOR RESIDUE GOL A 202                 
REMARK 900                                                                      
REMARK 900 RELATED ENTRIES                                                      
REMARK 900 RELATED ID: 4JIX   RELATED DB: PDB                                   
DBREF  4JIU A    1   105  UNP    Q9V1Y2   Q9V1Y2_PYRAB     1    105             
SEQADV 4JIU VAL A    2  UNP  Q9V1Y2    LEU     2 ENGINEERED MUTATION            
SEQRES   1 A  105  MET VAL GLU ASP LEU LEU GLU HIS ALA LYS ASP ILE LEU          
SEQRES   2 A  105  GLY TYR GLN ARG PRO VAL LYS VAL ARG ILE ARG PRO LEU          
SEQRES   3 A  105  LYS MET SER ILE ALA ARG VAL SER PHE LYS TYR GLY THR          
SEQRES   4 A  105  ILE THR LEU ASP PRO ALA VAL LEU ASN LEU GLU GLU GLU          
SEQRES   5 A  105  GLU MET PHE TYR ILE LEU ILE HIS GLU LEU ALA HIS LEU          
SEQRES   6 A  105  LYS ALA GLU THR SER TYR HIS SER SER SER PHE TRP ARG          
SEQRES   7 A  105  GLU VAL GLU LYS VAL PHE PRO GLY GLU ARG ALA LYS GLU          
SEQRES   8 A  105  ILE GLU ASP ARG ILE MET THR LYS LEU GLN ARG ASN MET          
SEQRES   9 A  105  VAL                                                          
HET     ZN  A 201       1                                                       
HET    GOL  A 202       6                                                       
HETNAM      ZN ZINC ION                                                         
HETNAM     GOL GLYCEROL                                                         
HETSYN     GOL GLYCERIN; PROPANE-1,2,3-TRIOL                                    
FORMUL   2   ZN    ZN 2+                                                        
FORMUL   3  GOL    C3 H8 O3                                                     
FORMUL   4  HOH   *147(H2 O)                                                    
HELIX    1   1 MET A    1  GLY A   14  1                                  14    
HELIX    2   2 PRO A   44  LEU A   49  5                                   6    
HELIX    3   3 GLU A   50  GLU A   68  1                                  19    
HELIX    4   4 SER A   73  GLU A   81  1                                   9    
HELIX    5   5 GLU A   87  GLN A  101  1                                  15    
SHEET    1   A 3 LYS A  20  ILE A  23  0                                        
SHEET    2   A 3 THR A  39  LEU A  42  1  O  LEU A  42   N  ARG A  22           
SHEET    3   A 3 ALA A  31  SER A  34 -1  N  ARG A  32   O  THR A  41           
LINK         NE2 HIS A  60                ZN    ZN A 201     1555   1555  1.98  
LINK         NE2 HIS A  64                ZN    ZN A 201     1555   1555  2.00  
LINK         O   VAL A 105                ZN    ZN A 201     1555   1555  2.02  
LINK         NE2 HIS A  72                ZN    ZN A 201     1555   1555  2.02  
LINK         OXT VAL A 105                ZN    ZN A 201     1555   1555  2.69  
SITE     1 AC1  4 HIS A  60  HIS A  64  HIS A  72  VAL A 105                    
SITE     1 AC2  6 TRP A  77  HOH A 312  HOH A 319  HOH A 388                    
SITE     2 AC2  6 HOH A 389  HOH A 392                                          
CRYST1   34.620   44.660   72.000  90.00  90.00  90.00 P 21 21 21    4          
ORIGX1      1.000000  0.000000  0.000000        0.00000                         
ORIGX2      0.000000  1.000000  0.000000        0.00000                         
ORIGX3      0.000000  0.000000  1.000000        0.00000                         
SCALE1      0.028885  0.000000  0.000000        0.00000                         
SCALE2      0.000000  0.022391  0.000000        0.00000                         
SCALE3      0.000000  0.000000  0.013889        0.00000                         
ATOM      1  N   MET A   1      16.588  28.977  71.435  1.00 60.37           N  
ANISOU    1  N   MET A   1    10501   5345   7090   2874  -3785  -1232       N  
ATOM      2  CA  MET A   1      17.553  27.904  71.206  1.00 47.98           C  
ANISOU    2  CA  MET A   1     7820   3814   6597    979  -4900  -1492       C  
ATOM      3  C   MET A   1      17.054  27.099  70.002  1.00 38.76           C  
ANISOU    3  C   MET A   1     6008   2786   5933   -442  -4288   -151       C  
ATOM      4  O   MET A   1      16.485  27.613  69.025  1.00 30.40           O  
ANISOU    4  O   MET A   1     3853   3202   4495   -341  -2138    319       O  
ATOM      5  CB  MET A   1      17.724  27.062  72.471  1.00 54.75           C  
ANISOU    5  CB  MET A   1     9061   5311   6430   1364  -5607  -1336       C  
ATOM      6  CG  MET A   1      19.122  26.497  72.719  1.00 60.24           C  
ANISOU    6  CG  MET A   1     9999   5606   7281   2662  -5654  -1658       C  
ATOM      7  SD  MET A   1      19.603  24.980  71.865  1.00 78.48           S  
ANISOU    7  SD  MET A   1    10380   5309  14130   1373  -5330  -4014       S  
ATOM      8  CE  MET A   1      19.206  23.755  73.101  1.00 79.84           C  
ANISOU    8  CE  MET A   1     5098   5239  20000   -148  -4534  -1583       C  
ATOM      9  N   VAL A   2      17.287  25.807  70.011  1.00 32.78           N  
ANISOU    9  N   VAL A   2     4611   2896   4949   -137  -2945   -228       N  
ATOM     10  CA  VAL A   2      16.818  24.859  69.030  1.00 24.15           C  
ANISOU   10  CA  VAL A   2     3019   3026   3132   -303  -1177    -49       C  
ATOM     11  C   VAL A   2      15.327  25.075  68.796  1.00 21.99           C  
ANISOU   11  C   VAL A   2     2737   3364   2255   -562   -539    217       C  
ATOM     12  O   VAL A   2      14.888  25.064  67.649  1.00 20.45           O  
ANISOU   12  O   VAL A   2     2892   2555   2322    -67   -659     93       O  
ATOM     13  CB  VAL A   2      17.155  23.427  69.445  1.00 26.10           C  
ANISOU   13  CB  VAL A   2     3545   2871   3500   -240   -977   -266       C  
ATOM     14  CG1 VAL A   2      16.167  22.797  70.405  1.00 38.99           C  
ANISOU   14  CG1 VAL A   2     6740   3626   4449   -854    495    297       C  
ATOM     15  CG2 VAL A   2      17.212  22.544  68.204  1.00 29.00           C  
ANISOU   15  CG2 VAL A   2     4330   3364   3324    345  -1558   -334       C  
ATOM     16  N   GLU A   3      14.545  25.260  69.833  1.00 24.23           N  
ANISOU   16  N   GLU A   3     3742   2949   2517   -806    -34     54       N  
ATOM     17  CA  GLU A   3      13.110  25.483  69.725  1.00 28.73           C  
ANISOU   17  CA  GLU A   3     3813   4306   2797   -275    871    190       C  
ATOM     18  C   GLU A   3      12.804  26.691  68.876  1.00 24.87           C  
ANISOU   18  C   GLU A   3     3380   4042   2029   -307     27   -484       C  
ATOM     19  O   GLU A   3      11.913  26.687  68.016  1.00 27.78           O  
ANISOU   19  O   GLU A   3     2788   5477   2293      5    204   -998       O  
ATOM     20  CB  GLU A   3      12.658  25.577  71.187  1.00 38.00           C  
ANISOU   20  CB  GLU A   3     5652   5927   2859    256   1305    749       C  
ATOM     21  CG  GLU A   3      13.086  24.420  72.084  1.00 45.40           C  
ANISOU   21  CG  GLU A   3     6519   6836   3894   -456    712   1933       C  
ATOM     22  CD  GLU A   3      14.333  24.562  72.918  1.00 43.78           C  
ANISOU   22  CD  GLU A   3     5933   6529   4173     41    953   1900       C  
ATOM     23  OE1 GLU A   3      15.344  25.146  72.481  1.00 39.74           O  
ANISOU   23  OE1 GLU A   3     6398   4273   4430    -86   1852   -402       O  
ATOM     24  OE2 GLU A   3      14.354  24.073  74.079  1.00 54.28           O  
ANISOU   24  OE2 GLU A   3     7209   9004   4412   -680    181   2606       O  
ATOM     25  N   ASP A   4      13.564  27.788  69.073  1.00 24.07           N  
ANISOU   25  N   ASP A   4     3049   3475   2620    313    126   -873       N  
ATOM     26  CA  ASP A   4      13.305  28.963  68.238  1.00 24.10           C  
ANISOU   26  CA  ASP A   4     2881   3313   2962    340   -226  -1027       C  
ATOM     27  C   ASP A   4      13.669  28.718  66.786  1.00 20.29           C  
ANISOU   27  C   ASP A   4     2177   2685   2848     23   -113   -634       C  
ATOM     28  O   ASP A   4      12.939  29.158  65.861  1.00 19.80           O  
ANISOU   28  O   ASP A   4     2507   1911   3106    268   -107   -478       O  
ATOM     29  CB  ASP A   4      14.103  30.141  68.784  1.00 34.33           C  
ANISOU   29  CB  ASP A   4     5450   3090   4504    351  -1345  -1740       C  
ATOM     30  CG  ASP A   4      13.647  30.388  70.219  1.00 44.22           C  
ANISOU   30  CG  ASP A   4     7424   4797   4581    948  -1318  -2538       C  
ATOM     31  OD1 ASP A   4      12.734  31.210  70.404  1.00 56.84           O  
ANISOU   31  OD1 ASP A   4     9308   6743   5545   2728    968   -813       O  
ATOM     32  OD2 ASP A   4      14.224  29.716  71.102  1.00 57.64           O  
ANISOU   32  OD2 ASP A   4     9301   7709   4889   2724   1066    188       O  
ATOM     33  N   LEU A   5      14.771  27.994  66.557  1.00 17.65           N  
ANISOU   33  N   LEU A   5     2324   2081   2302    -33   -269   -171       N  
ATOM     34  CA  LEU A   5      15.120  27.667  65.170  1.00 16.01           C  
ANISOU   34  CA  LEU A   5     1978   1766   2337   -120   -194    -83       C  
ATOM     35  C   LEU A   5      14.080  26.826  64.480  1.00 14.68           C  
ANISOU   35  C   LEU A   5     1519   1999   2062    -98    130    -71       C  
ATOM     36  O   LEU A   5      13.725  27.023  63.337  1.00 15.39           O  
ANISOU   36  O   LEU A   5     1729   2057   2064   -169     19     -6       O  
ATOM     37  CB  LEU A   5      16.478  26.941  65.104  1.00 16.35           C  
ANISOU   37  CB  LEU A   5     1796   2330   2085    -30   -367    261       C  
ATOM     38  CG  LEU A   5      17.715  27.736  65.484  1.00 21.56           C  
ANISOU   38  CG  LEU A   5     2024   2482   3685   -354   -382    237       C  
ATOM     39  CD1 LEU A   5      19.003  26.917  65.401  1.00 23.23           C  
ANISOU   39  CD1 LEU A   5     1790   3268   3766   -267   -343    312       C  
ATOM     40  CD2 LEU A   5      17.837  28.941  64.595  1.00 21.59           C  
ANISOU   40  CD2 LEU A   5     2098   3019   3085   -503   -361    429       C  
ATOM     41  N   LEU A   6      13.583  25.842  65.242  1.00 14.93           N  
ANISOU   41  N   LEU A   6     1796   1832   2044    -95    108   -132       N  
ATOM     42  CA  LEU A   6      12.552  24.987  64.690  1.00 14.91           C  
ANISOU   42  CA  LEU A   6     1909   1642   2115   -102    -69     34       C  
ATOM     43  C   LEU A   6      11.279  25.740  64.286  1.00 15.10           C  
ANISOU   43  C   LEU A   6     1629   2041   2066   -133    175     32       C  
ATOM     44  O   LEU A   6      10.727  25.474  63.216  1.00 14.80           O  
ANISOU   44  O   LEU A   6     1756   1828   2040     53    145     71       O  
ATOM     45  CB  LEU A   6      12.209  23.915  65.740  1.00 16.98           C  
ANISOU   45  CB  LEU A   6     2318   1874   2260   -155    101    106       C  
ATOM     46  CG  LEU A   6      11.107  22.946  65.366  1.00 20.05           C  
ANISOU   46  CG  LEU A   6     2387   1563   3669   -235     40    511       C  
ATOM     47  CD1 LEU A   6      11.646  22.013  64.295  1.00 24.80           C  
ANISOU   47  CD1 LEU A   6     3935   1664   3825   -468   -428   -218       C  
ATOM     48  CD2 LEU A   6      10.623  22.226  66.612  1.00 28.28           C  
ANISOU   48  CD2 LEU A   6     3320   2514   4909    -86    972   1394       C  
ATOM     49  N   GLU A   7      10.883  26.715  65.099  1.00 16.51           N  
ANISOU   49  N   GLU A   7     1782   2720   1771    245    279    -43       N  
ATOM     50  CA  GLU A   7       9.690  27.496  64.724  1.00 16.31           C  
ANISOU   50  CA  GLU A   7     1600   2363   2235    -68    144    -42       C  
ATOM     51  C   GLU A   7       9.933  28.268  63.439  1.00 15.21           C  
ANISOU   51  C   GLU A   7     1639   1744   2394    167    331   -103       C  
ATOM     52  O   GLU A   7       9.057  28.356  62.571  1.00 16.10           O  
ANISOU   52  O   GLU A   7     1846   1947   2323      5    206    -26       O  
ATOM     53  CB  GLU A   7       9.332  28.379  65.885  1.00 20.78           C  
ANISOU   53  CB  GLU A   7     2697   2701   2498    608    434   -119       C  
ATOM     54  CG  GLU A   7       7.984  28.970  66.139  1.00 41.20           C  
ANISOU   54  CG  GLU A   7     3585   5675   6395   1493   1845  -1218       C  
ATOM     55  CD  GLU A   7       7.894  29.671  67.481  1.00 49.96           C  
ANISOU   55  CD  GLU A   7     6016   6369   6599   1730   3399  -1412       C  
ATOM     56  OE1 GLU A   7       8.395  30.813  67.609  1.00 61.75           O  
ANISOU   56  OE1 GLU A   7    11976   5295   6191   1611   4624  -1812       O  
ATOM     57  OE2 GLU A   7       7.315  29.124  68.457  1.00 69.20           O  
ANISOU   57  OE2 GLU A   7    10141   9243   6910   -757   3831   -970       O  
ATOM     58  N   HIS A   8      11.111  28.865  63.314  1.00 15.40           N  
ANISOU   58  N   HIS A   8     1885   1702   2263    -74    301   -241       N  
ATOM     59  CA  HIS A   8      11.451  29.588  62.074  1.00 15.60           C  
ANISOU   59  CA  HIS A   8     1832   1455   2641    119    307     71       C  
ATOM     60  C   HIS A   8      11.461  28.627  60.893  1.00 14.62           C  
ANISOU   60  C   HIS A   8     1823   1498   2233    103    336    231       C  
ATOM     61  O   HIS A   8      11.008  28.997  59.812  1.00 16.58           O  
ANISOU   61  O   HIS A   8     2149   1827   2325    227    441    441       O  
ATOM     62  CB  HIS A   8      12.812  30.286  62.208  1.00 20.30           C  
ANISOU   62  CB  HIS A   8     2303   2184   3227   -601    284     13       C  
ATOM     63  CG  HIS A   8      12.853  31.462  63.105  1.00 23.93           C  
ANISOU   63  CG  HIS A   8     2653   2275   4164   -633    261   -386       C  
ATOM     64  ND1 HIS A   8      12.015  32.534  62.970  1.00 27.68           N  
ANISOU   64  ND1 HIS A   8     2461   3392   4665    188    928   -943       N  
ATOM     65  CD2 HIS A   8      13.664  31.742  64.153  1.00 26.99           C  
ANISOU   65  CD2 HIS A   8     3427   2746   4080   -517    120   -856       C  
ATOM     66  CE1 HIS A   8      12.289  33.435  63.906  1.00 27.86           C  
ANISOU   66  CE1 HIS A   8     3185   2432   4969   -674   1246   -545       C  
ATOM     67  NE2 HIS A   8      13.290  32.977  64.638  1.00 32.20           N  
ANISOU   67  NE2 HIS A   8     4598   3331   4303      6    499  -1281       N  
ATOM     68  N   ALA A   9      11.992  27.436  61.051  1.00 13.95           N  
ANISOU   68  N   ALA A   9     1581   1612   2107    140    303     75       N  
ATOM     69  CA  ALA A   9      12.019  26.456  59.972  1.00 13.62           C  
ANISOU   69  CA  ALA A   9     1591   1839   1744    410    336    118       C  
ATOM     70  C   ALA A   9      10.636  26.037  59.545  1.00 14.13           C  
ANISOU   70  C   ALA A   9     1669   1813   1888    312    259     52       C  
ATOM     71  O   ALA A   9      10.346  25.949  58.342  1.00 14.88           O  
ANISOU   71  O   ALA A   9     1703   2063   1889    436    131    259       O  
ATOM     72  CB  ALA A   9      12.866  25.259  60.437  1.00 14.87           C  
ANISOU   72  CB  ALA A   9     1822   1672   2155    335    219    215       C  
ATOM     73  N   LYS A  10       9.742  25.760  60.507  1.00 13.88           N  
ANISOU   73  N   LYS A  10     1639   1711   1925    316    292    -30       N  
ATOM     74  CA  LYS A  10       8.350  25.436  60.159  1.00 13.48           C  
ANISOU   74  CA  LYS A  10     1799   1381   1942     87    233      7       C  
ATOM     75  C   LYS A  10       7.690  26.571  59.432  1.00 13.74           C  
ANISOU   75  C   LYS A  10     1448   1526   2247     60    301    225       C  
ATOM     76  O   LYS A  10       6.933  26.328  58.481  1.00 16.14           O  
ANISOU   76  O   LYS A  10     1982   1883   2269    125     40    125       O  
ATOM     77  CB  LYS A  10       7.618  25.108  61.466  1.00 14.95           C  
ANISOU   77  CB  LYS A  10     1796   1788   2095     57    212    262       C  
ATOM     78  CG  LYS A  10       7.993  23.797  62.111  1.00 15.71           C  
ANISOU   78  CG  LYS A  10     2003   1834   2133     69    120    328       C  
ATOM     79  CD  LYS A  10       7.426  23.634  63.487  1.00 19.59           C  
ANISOU   79  CD  LYS A  10     2578   2411   2454    307    539    750       C  
ATOM     80  CE  LYS A  10       5.951  23.877  63.549  1.00 19.65           C  
ANISOU   80  CE  LYS A  10     2313   2790   2362   -406    371    195       C  
ATOM     81  NZ  LYS A  10       5.487  23.707  64.948  1.00 20.03           N  
ANISOU   81  NZ  LYS A  10     2995   2114   2500    550    795    222       N  
ATOM     82  N   ASP A  11       7.937  27.801  59.820  1.00 14.04           N  
ANISOU   82  N   ASP A  11     1625   1415   2294    125    460    235       N  
ATOM     83  CA  ASP A  11       7.311  28.957  59.147  1.00 15.94           C  
ANISOU   83  CA  ASP A  11     1737   1561   2760    250    575    440       C  
ATOM     84  C   ASP A  11       7.771  29.064  57.702  1.00 15.69           C  
ANISOU   84  C   ASP A  11     1446   1879   2636    248    250    552       C  
ATOM     85  O   ASP A  11       6.969  29.289  56.776  1.00 19.55           O  
ANISOU   85  O   ASP A  11     1579   2959   2892    597    289    963       O  
ATOM     86  CB  ASP A  11       7.583  30.205  59.963  1.00 19.42           C  
ANISOU   86  CB  ASP A  11     2754   1505   3121    594    479    232       C  
ATOM     87  CG  ASP A  11       6.811  30.327  61.257  1.00 24.16           C  
ANISOU   87  CG  ASP A  11     2101   3074   4003    238    993   -788       C  
ATOM     88  OD1 ASP A  11       5.893  29.539  61.606  1.00 30.49           O  
ANISOU   88  OD1 ASP A  11     2911   2516   6157    671   1997    423       O  
ATOM     89  OD2 ASP A  11       7.117  31.259  62.029  1.00 29.58           O  
ANISOU   89  OD2 ASP A  11     4528   2477   4235    961    764   -866       O  
ATOM     90  N   ILE A  12       9.086  28.881  57.479  1.00 14.93           N  
ANISOU   90  N   ILE A  12     1521   1879   2275    418    308    514       N  
ATOM     91  CA  ILE A  12       9.569  29.004  56.097  1.00 15.42           C  
ANISOU   91  CA  ILE A  12     1419   2322   2116    170    -11    585       C  
ATOM     92  C   ILE A  12       9.077  27.894  55.201  1.00 15.47           C  
ANISOU   92  C   ILE A  12     1429   2261   2187    293     51    458       C  
ATOM     93  O   ILE A  12       8.755  28.103  54.035  1.00 16.81           O  
ANISOU   93  O   ILE A  12     1856   2361   2170      8    -55    533       O  
ATOM     94  CB  ILE A  12      11.101  29.134  56.090  1.00 14.60           C  
ANISOU   94  CB  ILE A  12     1383   2107   2056    296     60    563       C  
ATOM     95  CG1 ILE A  12      11.524  30.441  56.748  1.00 17.19           C  
ANISOU   95  CG1 ILE A  12     1726   2340   2465    -16     -7    401       C  
ATOM     96  CG2 ILE A  12      11.674  29.035  54.693  1.00 16.74           C  
ANISOU   96  CG2 ILE A  12     1414   2862   2083     16     12    503       C  
ATOM     97  CD1 ILE A  12      13.010  30.490  56.952  1.00 17.19           C  
ANISOU   97  CD1 ILE A  12     1698   2382   2453     94     10    261       C  
ATOM     98  N   LEU A  13       9.066  26.676  55.758  1.00 15.36           N  
ANISOU   98  N   LEU A  13     1558   2293   1984    342    -61    371       N  
ATOM     99  CA  LEU A  13       8.615  25.549  54.945  1.00 14.19           C  
ANISOU   99  CA  LEU A  13     1476   2266   1649     28      3    645       C  
ATOM    100  C   LEU A  13       7.103  25.577  54.802  1.00 15.62           C  
ANISOU  100  C   LEU A  13     1544   2258   2134    340    -79    508       C  
ATOM    101  O   LEU A  13       6.546  24.886  53.941  1.00 21.99           O  
ANISOU  101  O   LEU A  13     1444   3868   3044    488   -419   -555       O  
ATOM    102  CB  LEU A  13       9.059  24.187  55.473  1.00 15.23           C  
ANISOU  102  CB  LEU A  13     1524   2282   1981    311     40    511       C  
ATOM    103  CG  LEU A  13      10.553  23.920  55.595  1.00 16.66           C  
ANISOU  103  CG  LEU A  13     1502   2347   2480    185    153    822       C  
ATOM    104  CD1 LEU A  13      10.773  22.444  55.939  1.00 21.15           C  
ANISOU  104  CD1 LEU A  13     2149   2576   3311    566   -130   1198       C  
ATOM    105  CD2 LEU A  13      11.266  24.278  54.343  1.00 16.29           C  
ANISOU  105  CD2 LEU A  13     1537   2492   2160    129     49    488       C  
ATOM    106  N   GLY A  14       6.409  26.310  55.669  1.00 15.79           N  
ANISOU  106  N   GLY A  14     1609   2136   2256    259    134    666       N  
ATOM    107  CA  GLY A  14       4.938  26.238  55.680  1.00 17.72           C  
ANISOU  107  CA  GLY A  14     1543   2662   2529    584     81    944       C  
ATOM    108  C   GLY A  14       4.429  24.899  56.172  1.00 16.48           C  
ANISOU  108  C   GLY A  14     1211   2606   2445    369     56    697       C  
ATOM    109  O   GLY A  14       3.531  24.276  55.570  1.00 20.94           O  
ANISOU  109  O   GLY A  14     1537   3753   2666   -107   -414   1004       O  
ATOM    110  N   TYR A  15       4.967  24.516  57.331  1.00 14.62           N  
ANISOU  110  N   TYR A  15     1327   2048   2181    190     32    416       N  
ATOM    111  CA  TYR A  15       4.730  23.161  57.865  1.00 13.35           C  
ANISOU  111  CA  TYR A  15     1064   1980   2027    179    -43    220       C  
ATOM    112  C   TYR A  15       4.298  23.242  59.328  1.00 12.82           C  
ANISOU  112  C   TYR A  15     1104   1727   2039     42    -45    241       C  
ATOM    113  O   TYR A  15       5.194  23.119  60.175  1.00 15.42           O  
ANISOU  113  O   TYR A  15     1289   2446   2123    150   -247    -39       O  
ATOM    114  CB  TYR A  15       5.983  22.334  57.742  1.00 14.34           C  
ANISOU  114  CB  TYR A  15     1206   2022   2219    251     66    348       C  
ATOM    115  CG  TYR A  15       5.762  20.856  57.921  1.00 14.26           C  
ANISOU  115  CG  TYR A  15     1147   1984   2289    255    234    373       C  
ATOM    116  CD1 TYR A  15       4.859  20.140  57.144  1.00 15.31           C  
ANISOU  116  CD1 TYR A  15     1324   2085   2409    122     46    504       C  
ATOM    117  CD2 TYR A  15       6.468  20.129  58.859  1.00 15.43           C  
ANISOU  117  CD2 TYR A  15     1442   1754   2667    345   -155    142       C  
ATOM    118  CE1 TYR A  15       4.668  18.786  57.305  1.00 13.43           C  
ANISOU  118  CE1 TYR A  15     1341   1919   1845    402    373    239       C  
ATOM    119  CE2 TYR A  15       6.303  18.774  59.022  1.00 15.13           C  
ANISOU  119  CE2 TYR A  15     1509   1773   2469    270    -19    238       C  
ATOM    120  CZ  TYR A  15       5.385  18.084  58.251  1.00 13.11           C  
ANISOU  120  CZ  TYR A  15     1122   1801   2060    290    355    237       C  
ATOM    121  OH  TYR A  15       5.258  16.726  58.443  1.00 14.23           O  
ANISOU  121  OH  TYR A  15     1447   1837   2123    259    -83    173       O  
ATOM    122  N   GLN A  16       3.035  23.375  59.564  1.00 13.11           N  
ANISOU  122  N   GLN A  16     1075   1687   2221    -23    -21    274       N  
ATOM    123  CA  GLN A  16       2.533  23.570  60.921  1.00 14.24           C  
ANISOU  123  CA  GLN A  16     1317   1672   2421    209    208    249       C  
ATOM    124  C   GLN A  16       2.083  22.249  61.457  1.00 13.70           C  
ANISOU  124  C   GLN A  16     1122   1677   2406    267    331    262       C  
ATOM    125  O   GLN A  16       0.915  21.840  61.303  1.00 16.51           O  
ANISOU  125  O   GLN A  16     1378   2314   2579   -136    -14    478       O  
ATOM    126  CB  GLN A  16       1.456  24.633  60.943  1.00 18.15           C  
ANISOU  126  CB  GLN A  16     1698   1685   3512    437    289    197       C  
ATOM    127  CG  GLN A  16       1.922  26.039  60.510  1.00 21.68           C  
ANISOU  127  CG  GLN A  16     1980   1891   4367    484    363    758       C  
ATOM    128  CD  GLN A  16       3.174  26.550  61.168  1.00 20.69           C  
ANISOU  128  CD  GLN A  16     2136   1778   3947    136    874    156       C  
ATOM    129  OE1 GLN A  16       3.393  26.453  62.383  1.00 27.70           O  
ANISOU  129  OE1 GLN A  16     3961   2590   3974    421    205   -476       O  
ATOM    130  NE2 GLN A  16       4.061  27.160  60.365  1.00 29.93           N  
ANISOU  130  NE2 GLN A  16     2571   2957   5846   -164   2154     40       N  
ATOM    131  N   ARG A  17       3.025  21.571  62.031  1.00 14.28           N  
ANISOU  131  N   ARG A  17     1176   1594   2656     62    133    292       N  
ATOM    132  CA  ARG A  17       2.865  20.290  62.684  1.00 13.38           C  
ANISOU  132  CA  ARG A  17      983   1563   2537     43   -169    269       C  
ATOM    133  C   ARG A  17       3.632  20.392  63.997  1.00 13.23           C  
ANISOU  133  C   ARG A  17      966   1877   2185    130     94    -64       C  
ATOM    134  O   ARG A  17       4.735  20.972  63.986  1.00 13.51           O  
ANISOU  134  O   ARG A  17     1156   1579   2399     -9   -269    385       O  
ATOM    135  CB  ARG A  17       3.446  19.163  61.888  1.00 13.12           C  
ANISOU  135  CB  ARG A  17     1275   1631   2080    -44   -389    124       C  
ATOM    136  CG  ARG A  17       3.364  17.782  62.480  1.00 13.22           C  
ANISOU  136  CG  ARG A  17     1310   1531   2179     12   -323    -21       C  
ATOM    137  CD  ARG A  17       4.061  16.795  61.538  1.00 12.78           C  
ANISOU  137  CD  ARG A  17     1421   1712   1725    173   -212    212       C  
ATOM    138  NE  ARG A  17       3.999  15.434  62.078  1.00 12.44           N  
ANISOU  138  NE  ARG A  17     1127   1627   1974    193   -301    121       N  
ATOM    139  CZ  ARG A  17       4.470  14.374  61.450  1.00 12.39           C  
ANISOU  139  CZ  ARG A  17      903   1693   2110    240   -267    182       C  
ATOM    140  NH1 ARG A  17       5.097  14.535  60.306  1.00 12.75           N  
ANISOU  140  NH1 ARG A  17      927   1709   2207     96   -133     -3       N  
ATOM    141  NH2 ARG A  17       4.368  13.170  61.962  1.00 13.01           N  
ANISOU  141  NH2 ARG A  17     1224   1646   2074    143   -305     47       N  
ATOM    142  N   PRO A  18       3.148  19.796  65.066  1.00 13.40           N  
ANISOU  142  N   PRO A  18      977   1849   2266    155    119    -65       N  
ATOM    143  CA  PRO A  18       3.822  19.890  66.376  1.00 13.98           C  
ANISOU  143  CA  PRO A  18     1376   1818   2118    226    199    -95       C  
ATOM    144  C   PRO A  18       4.989  18.933  66.524  1.00 12.24           C  
ANISOU  144  C   PRO A  18     1163   1871   1615    111    114   -173       C  
ATOM    145  O   PRO A  18       5.016  18.033  67.355  1.00 13.84           O  
ANISOU  145  O   PRO A  18     1363   2103   1794     35    118     87       O  
ATOM    146  CB  PRO A  18       2.677  19.558  67.356  1.00 16.20           C  
ANISOU  146  CB  PRO A  18     1272   2531   2354    297    376    -84       C  
ATOM    147  CG  PRO A  18       1.847  18.602  66.598  1.00 17.83           C  
ANISOU  147  CG  PRO A  18     1459   2883   2433   -141    530     21       C  
ATOM    148  CD  PRO A  18       1.823  19.175  65.207  1.00 15.18           C  
ANISOU  148  CD  PRO A  18     1100   2181   2487     76    339    -77       C  
ATOM    149  N   VAL A  19       5.984  19.152  65.675  1.00 12.20           N  
ANISOU  149  N   VAL A  19     1168   1605   1863    226     98    100       N  
ATOM    150  CA  VAL A  19       7.204  18.320  65.650  1.00 11.69           C  
ANISOU  150  CA  VAL A  19     1004   1829   1610    170     73    104       C  
ATOM    151  C   VAL A  19       7.959  18.579  66.938  1.00 11.85           C  
ANISOU  151  C   VAL A  19     1190   1669   1642    297     86   -114       C  
ATOM    152  O   VAL A  19       8.179  19.734  67.323  1.00 13.49           O  
ANISOU  152  O   VAL A  19     1603   1709   1812     70    -51      3       O  
ATOM    153  CB  VAL A  19       8.021  18.699  64.388  1.00 12.27           C  
ANISOU  153  CB  VAL A  19     1129   1869   1665    216     59    371       C  
ATOM    154  CG1 VAL A  19       9.361  17.983  64.454  1.00 15.70           C  
ANISOU  154  CG1 VAL A  19     1109   3078   1778    640    169    187       C  
ATOM    155  CG2 VAL A  19       7.240  18.368  63.148  1.00 14.09           C  
ANISOU  155  CG2 VAL A  19     1324   2397   1633    341     -1    305       C  
ATOM    156  N   LYS A  20       8.378  17.523  67.580  1.00 11.75           N  
ANISOU  156  N   LYS A  20     1210   1714   1540    203    -10   -111       N  
ATOM    157  CA  LYS A  20       9.113  17.580  68.821  1.00 12.64           C  
ANISOU  157  CA  LYS A  20     1531   1693   1579    315   -129   -240       C  
ATOM    158  C   LYS A  20      10.583  17.280  68.579  1.00 12.66           C  
ANISOU  158  C   LYS A  20     1492   2093   1227    381   -257   -288       C  
ATOM    159  O   LYS A  20      10.892  16.308  67.902  1.00 15.02           O  
ANISOU  159  O   LYS A  20     1338   2417   1950    238   -123   -781       O  
ATOM    160  CB  LYS A  20       8.544  16.581  69.842  1.00 13.91           C  
ANISOU  160  CB  LYS A  20     1788   1959   1537    454     -5    -23       C  
ATOM    161  CG  LYS A  20       7.073  16.643  70.044  1.00 16.21           C  
ANISOU  161  CG  LYS A  20     1786   2562   1812    171     32      8       C  
ATOM    162  CD  LYS A  20       6.561  17.985  70.526  1.00 19.14           C  
ANISOU  162  CD  LYS A  20     1765   2951   2557    372    426   -386       C  
ATOM    163  CE  LYS A  20       5.014  17.957  70.624  1.00 23.71           C  
ANISOU  163  CE  LYS A  20     1879   4188   2941    290   1067    -66       C  
ATOM    164  NZ  LYS A  20       4.508  19.275  71.064  1.00 36.99           N  
ANISOU  164  NZ  LYS A  20     3286   4667   6102   1838   2117    588       N  
ATOM    165  N   VAL A  21      11.430  18.058  69.190  1.00 13.20           N  
ANISOU  165  N   VAL A  21     1445   1952   1620    411    -87   -456       N  
ATOM    166  CA  VAL A  21      12.870  17.843  69.123  1.00 13.37           C  
ANISOU  166  CA  VAL A  21     1367   2000   1712    281    -12   -140       C  
ATOM    167  C   VAL A  21      13.348  17.125  70.388  1.00 14.74           C  
ANISOU  167  C   VAL A  21     1736   2437   1427    648     73   -218       C  
ATOM    168  O   VAL A  21      13.015  17.535  71.515  1.00 19.66           O  
ANISOU  168  O   VAL A  21     2236   3707   1527   1120   -251   -850       O  
ATOM    169  CB  VAL A  21      13.651  19.150  68.898  1.00 17.18           C  
ANISOU  169  CB  VAL A  21     1619   1955   2951    172   -473     34       C  
ATOM    170  CG1 VAL A  21      15.147  18.865  68.907  1.00 20.76           C  
ANISOU  170  CG1 VAL A  21     1477   2765   3645    -62    -81    532       C  
ATOM    171  CG2 VAL A  21      13.300  19.782  67.570  1.00 19.84           C  
ANISOU  171  CG2 VAL A  21     2628   1935   2976    221   -346    280       C  
ATOM    172  N   ARG A  22      14.082  16.064  70.232  1.00 12.53           N  
ANISOU  172  N   ARG A  22     1209   2326   1226    351    -12    -68       N  
ATOM    173  CA  ARG A  22      14.692  15.311  71.301  1.00 15.49           C  
ANISOU  173  CA  ARG A  22     2026   2643   1217    669     25    154       C  
ATOM    174  C   ARG A  22      16.173  15.304  71.117  1.00 17.02           C  
ANISOU  174  C   ARG A  22     1981   3233   1254   1037   -359   -284       C  
ATOM    175  O   ARG A  22      16.674  15.208  70.008  1.00 16.96           O  
ANISOU  175  O   ARG A  22     1579   3646   1220    502   -364   -389       O  
ATOM    176  CB  ARG A  22      14.218  13.846  71.288  1.00 22.23           C  
ANISOU  176  CB  ARG A  22     3665   2656   2126    366    386    570       C  
ATOM    177  CG  ARG A  22      12.920  13.787  72.052  1.00 29.21           C  
ANISOU  177  CG  ARG A  22     3248   3986   3865   -334    419   1012       C  
ATOM    178  CD  ARG A  22      11.775  13.839  71.044  1.00 29.94           C  
ANISOU  178  CD  ARG A  22     3729   4529   3119   -181    472   1543       C  
ATOM    179  NE  ARG A  22      10.693  13.392  71.913  1.00 34.36           N  
ANISOU  179  NE  ARG A  22     3602   4915   4539  -1302    184   2062       N  
ATOM    180  CZ  ARG A  22      10.625  12.087  72.268  1.00 33.38           C  
ANISOU  180  CZ  ARG A  22     3219   4295   5168   -523   1497   1006       C  
ATOM    181  NH1 ARG A  22       9.649  11.738  73.073  1.00 24.15           N  
ANISOU  181  NH1 ARG A  22     2419   4101   2654  -1019   -243   1166       N  
ATOM    182  NH2 ARG A  22      11.488  11.169  71.815  1.00 35.12           N  
ANISOU  182  NH2 ARG A  22     3359   6034   3953   -184   -316  -1714       N  
ATOM    183  N   ILE A  23      16.897  15.429  72.210  1.00 14.88           N  
ANISOU  183  N   ILE A  23     2262   2191   1199    634   -352   -166       N  
ATOM    184  CA  ILE A  23      18.347  15.341  72.171  1.00 15.67           C  
ANISOU  184  CA  ILE A  23     2249   2280   1427    651   -566   -177       C  
ATOM    185  C   ILE A  23      18.746  14.010  72.755  1.00 15.16           C  
ANISOU  185  C   ILE A  23     2377   2354   1028    704   -582   -107       C  
ATOM    186  O   ILE A  23      18.409  13.746  73.926  1.00 19.55           O  
ANISOU  186  O   ILE A  23     2785   3347   1297   1281    -61    201       O  
ATOM    187  CB  ILE A  23      18.936  16.519  72.939  1.00 17.93           C  
ANISOU  187  CB  ILE A  23     2375   2375   2061    425   -500   -321       C  
ATOM    188  CG1 ILE A  23      18.299  17.855  72.597  1.00 17.53           C  
ANISOU  188  CG1 ILE A  23     2370   2343   1945    294   -568   -293       C  
ATOM    189  CG2 ILE A  23      20.456  16.500  72.762  1.00 20.15           C  
ANISOU  189  CG2 ILE A  23     2300   3183   2173    534   -841   -406       C  
ATOM    190  CD1 ILE A  23      18.440  18.206  71.147  1.00 17.32           C  
ANISOU  190  CD1 ILE A  23     2129   2470   1981     16   -535   -179       C  
ATOM    191  N   ARG A  24      19.444  13.165  72.019  1.00 13.18           N  
ANISOU  191  N   ARG A  24     1621   2063   1326    224   -194     60       N  
ATOM    192  CA  ARG A  24      19.816  11.836  72.460  1.00 13.67           C  
ANISOU  192  CA  ARG A  24     1799   2120   1273    367   -443    105       C  
ATOM    193  C   ARG A  24      21.133  11.478  71.816  1.00 13.03           C  
ANISOU  193  C   ARG A  24     1772   1710   1466    170   -366    203       C  
ATOM    194  O   ARG A  24      21.318  11.817  70.646  1.00 14.07           O  
ANISOU  194  O   ARG A  24     1986   2032   1327    337   -331    177       O  
ATOM    195  CB  ARG A  24      18.808  10.763  71.992  1.00 16.42           C  
ANISOU  195  CB  ARG A  24     1838   2233   2169    -17   -317    585       C  
ATOM    196  CG  ARG A  24      17.415  10.948  72.494  1.00 19.66           C  
ANISOU  196  CG  ARG A  24     1934   3138   2397    173   -131    796       C  
ATOM    197  CD  ARG A  24      17.224  10.429  73.892  1.00 20.59           C  
ANISOU  197  CD  ARG A  24     2731   3097   1997    507    137    349       C  
ATOM    198  NE  ARG A  24      15.809  10.411  74.247  1.00 25.46           N  
ANISOU  198  NE  ARG A  24     2998   3669   3008    694    865    607       N  
ATOM    199  CZ  ARG A  24      15.045  11.445  74.569  1.00 27.94           C  
ANISOU  199  CZ  ARG A  24     3234   3527   3855    754   1152    758       C  
ATOM    200  NH1 ARG A  24      15.644  12.621  74.585  1.00 26.09           N  
ANISOU  200  NH1 ARG A  24     3553   3651   2709    565    658    627       N  
ATOM    201  NH2 ARG A  24      13.746  11.286  74.870  1.00 26.51           N  
ANISOU  201  NH2 ARG A  24     3039   3932   3101    825    755    589       N  
ATOM    202  N   PRO A  25      22.010  10.766  72.506  1.00 12.58           N  
ANISOU  202  N   PRO A  25     1453   1965   1363   -111   -462    285       N  
ATOM    203  CA  PRO A  25      23.233  10.332  71.862  1.00 13.47           C  
ANISOU  203  CA  PRO A  25     1544   1915   1660      3   -498    164       C  
ATOM    204  C   PRO A  25      22.922   9.272  70.815  1.00 15.15           C  
ANISOU  204  C   PRO A  25     1948   1920   1887    291   -669     32       C  
ATOM    205  O   PRO A  25      22.301   8.259  71.073  1.00 20.49           O  
ANISOU  205  O   PRO A  25     3264   2186   2337   -408   -604   -184       O  
ATOM    206  CB  PRO A  25      24.029   9.769  73.026  1.00 15.00           C  
ANISOU  206  CB  PRO A  25     1660   2130   1908      3   -674    515       C  
ATOM    207  CG  PRO A  25      23.011   9.336  74.063  1.00 16.56           C  
ANISOU  207  CG  PRO A  25     1836   2512   1943    124   -590    619       C  
ATOM    208  CD  PRO A  25      21.891  10.335  73.920  1.00 13.71           C  
ANISOU  208  CD  PRO A  25     2009   1798   1403     -6   -501    285       C  
ATOM    209  N   LEU A  26      23.407   9.521  69.615  1.00 15.94           N  
ANISOU  209  N   LEU A  26     2202   2071   1783    623   -682    -61       N  
ATOM    210  CA  LEU A  26      23.210   8.643  68.483  1.00 19.95           C  
ANISOU  210  CA  LEU A  26     2738   2713   2130   1066   -971   -581       C  
ATOM    211  C   LEU A  26      24.569   8.090  68.051  1.00 23.30           C  
ANISOU  211  C   LEU A  26     3285   3133   2434   1771   -774   -335       C  
ATOM    212  O   LEU A  26      25.564   8.798  68.093  1.00 29.47           O  
ANISOU  212  O   LEU A  26     2764   5606   2828   1299   -574  -2101       O  
ATOM    213  CB  LEU A  26      22.599   9.390  67.282  1.00 17.60           C  
ANISOU  213  CB  LEU A  26     2099   2683   1906    857   -731   -643       C  
ATOM    214  CG  LEU A  26      21.257  10.072  67.521  1.00 14.86           C  
ANISOU  214  CG  LEU A  26     1834   2224   1589    491   -550   -467       C  
ATOM    215  CD1 LEU A  26      20.888  10.902  66.298  1.00 17.28           C  
ANISOU  215  CD1 LEU A  26     2132   2970   1464    708   -652   -306       C  
ATOM    216  CD2 LEU A  26      20.218   9.028  67.838  1.00 21.00           C  
ANISOU  216  CD2 LEU A  26     2401   2467   3110    139   -543   -161       C  
ATOM    217  N   LYS A  27      24.607   6.854  67.616  1.00 30.24           N  
ANISOU  217  N   LYS A  27     4548   3694   3246   2525  -1530  -1136       N  
ATOM    218  CA  LYS A  27      25.859   6.226  67.226  1.00 31.00           C  
ANISOU  218  CA  LYS A  27     4584   3994   3201   2768  -1840  -1324       C  
ATOM    219  C   LYS A  27      26.186   6.562  65.775  1.00 27.13           C  
ANISOU  219  C   LYS A  27     3778   3177   3352   1448  -1735  -1646       C  
ATOM    220  O   LYS A  27      27.229   7.061  65.388  1.00 38.79           O  
ANISOU  220  O   LYS A  27     3589   6407   4743    837  -1692  -1357       O  
ATOM    221  CB  LYS A  27      25.713   4.719  67.434  1.00 39.20           C  
ANISOU  221  CB  LYS A  27     6659   4114   4123   3561   -848   -297       C  
ATOM    222  CG  LYS A  27      26.943   3.937  66.977  1.00 44.61           C  
ANISOU  222  CG  LYS A  27     7581   4563   4806   3987   -354   -871       C  
ATOM    223  CD  LYS A  27      26.825   2.478  67.359  1.00 53.50           C  
ANISOU  223  CD  LYS A  27     9130   4669   6529   4706   -895   -142       C  
ATOM    224  CE  LYS A  27      27.421   1.566  66.303  1.00 57.34           C  
ANISOU  224  CE  LYS A  27     9408   4347   8030   4885   -227   -381       C  
ATOM    225  NZ  LYS A  27      26.628   0.309  66.157  1.00 72.79           N  
ANISOU  225  NZ  LYS A  27     9778   5521  12357   4198   -228  -2509       N  
ATOM    226  N   MET A  28      25.187   6.282  64.963  1.00 26.42           N  
ANISOU  226  N   MET A  28     3948   2720   3369   1215  -2008   -942       N  
ATOM    227  CA  MET A  28      25.394   6.130  63.527  1.00 26.24           C  
ANISOU  227  CA  MET A  28     3534   2975   3462   1530  -2085  -1224       C  
ATOM    228  C   MET A  28      25.141   7.390  62.745  1.00 23.30           C  
ANISOU  228  C   MET A  28     2760   2863   3229   1231   -869  -1048       C  
ATOM    229  O   MET A  28      25.514   7.418  61.578  1.00 30.74           O  
ANISOU  229  O   MET A  28     4015   4291   3375   2262   -509   -981       O  
ATOM    230  CB  MET A  28      24.464   5.051  63.030  1.00 27.93           C  
ANISOU  230  CB  MET A  28     4387   2634   3589   1222  -2199   -923       C  
ATOM    231  CG  MET A  28      24.848   3.693  63.564  1.00 29.79           C  
ANISOU  231  CG  MET A  28     5125   2866   3327   1717  -2499   -940       C  
ATOM    232  SD  MET A  28      26.547   3.207  63.281  1.00 36.35           S  
ANISOU  232  SD  MET A  28     5900   3648   4262   2566  -1451   -853       S  
ATOM    233  CE  MET A  28      26.626   3.029  61.510  1.00 64.62           C  
ANISOU  233  CE  MET A  28    13119   6507   4926   3447    642  -3393       C  
ATOM    234  N   SER A  29      24.540   8.414  63.364  1.00 21.96           N  
ANISOU  234  N   SER A  29     2093   2697   3555   1055   -562   -904       N  
ATOM    235  CA  SER A  29      24.261   9.680  62.739  1.00 18.89           C  
ANISOU  235  CA  SER A  29     1663   2747   2766    810   -468   -938       C  
ATOM    236  C   SER A  29      24.269  10.795  63.773  1.00 16.34           C  
ANISOU  236  C   SER A  29     1517   2466   2227    769   -258   -525       C  
ATOM    237  O   SER A  29      24.463  10.548  64.968  1.00 19.94           O  
ANISOU  237  O   SER A  29     2746   2371   2459    986   -945   -391       O  
ATOM    238  CB  SER A  29      22.880   9.623  62.036  1.00 18.83           C  
ANISOU  238  CB  SER A  29     1482   2697   2974    426   -385   -758       C  
ATOM    239  OG  SER A  29      21.811   9.768  62.918  1.00 18.63           O  
ANISOU  239  OG  SER A  29     1688   2514   2878    330   -309   -220       O  
ATOM    240  N   ILE A  30      23.993  11.989  63.284  1.00 14.14           N  
ANISOU  240  N   ILE A  30     1144   2441   1788    306   -347   -402       N  
ATOM    241  CA  ILE A  30      23.787  13.089  64.209  1.00 13.22           C  
ANISOU  241  CA  ILE A  30     1227   2105   1691    189   -313   -231       C  
ATOM    242  C   ILE A  30      22.347  13.584  64.258  1.00 10.87           C  
ANISOU  242  C   ILE A  30     1176   1473   1480     60   -336     14       C  
ATOM    243  O   ILE A  30      22.057  14.429  65.084  1.00 12.33           O  
ANISOU  243  O   ILE A  30     1283   2017   1384    194   -255   -138       O  
ATOM    244  CB  ILE A  30      24.686  14.285  63.841  1.00 15.96           C  
ANISOU  244  CB  ILE A  30     1324   2395   2346      7   -150     -6       C  
ATOM    245  CG1 ILE A  30      24.283  14.835  62.446  1.00 19.40           C  
ANISOU  245  CG1 ILE A  30     2072   3386   1915   -611    159    185       C  
ATOM    246  CG2 ILE A  30      26.120  13.841  63.992  1.00 27.43           C  
ANISOU  246  CG2 ILE A  30     1358   2653   6412    129   -188   1042       C  
ATOM    247  CD1 ILE A  30      25.263  15.898  62.008  1.00 25.10           C  
ANISOU  247  CD1 ILE A  30     2878   4081   2577  -1563   -731    643       C  
ATOM    248  N   ALA A  31      21.479  13.080  63.385  1.00 10.96           N  
ANISOU  248  N   ALA A  31      925   1830   1409    113    -58   -164       N  
ATOM    249  CA  ALA A  31      20.075  13.487  63.408  1.00  9.87           C  
ANISOU  249  CA  ALA A  31      963   1609   1177    144    -99     10       C  
ATOM    250  C   ALA A  31      19.257  12.522  62.610  1.00  9.87           C  
ANISOU  250  C   ALA A  31     1014   1619   1117     84   -103     40       C  
ATOM    251  O   ALA A  31      19.701  12.012  61.591  1.00 11.25           O  
ANISOU  251  O   ALA A  31     1101   1883   1290     39     16   -200       O  
ATOM    252  CB  ALA A  31      19.945  14.881  62.833  1.00 12.20           C  
ANISOU  252  CB  ALA A  31     1230   1719   1686    -15   -273    315       C  
ATOM    253  N   ARG A  32      18.011  12.342  63.071  1.00 10.93           N  
ANISOU  253  N   ARG A  32     1032   1609   1513      5     50   -250       N  
ATOM    254  CA  ARG A  32      17.063  11.509  62.324  1.00 10.52           C  
ANISOU  254  CA  ARG A  32      991   1448   1559     67    -13   -282       C  
ATOM    255  C   ARG A  32      15.631  11.913  62.708  1.00 10.01           C  
ANISOU  255  C   ARG A  32     1093   1374   1336      0     68   -120       C  
ATOM    256  O   ARG A  32      15.477  12.697  63.628  1.00 13.79           O  
ANISOU  256  O   ARG A  32     1150   2534   1555    422   -153   -709       O  
ATOM    257  CB  ARG A  32      17.288  10.045  62.602  1.00 11.77           C  
ANISOU  257  CB  ARG A  32     1143   1548   1781     88   -216   -259       C  
ATOM    258  CG  ARG A  32      16.958   9.703  64.046  1.00 13.98           C  
ANISOU  258  CG  ARG A  32     1712   1765   1833    242   -261     28       C  
ATOM    259  CD  ARG A  32      17.104   8.248  64.344  1.00 19.76           C  
ANISOU  259  CD  ARG A  32     3537   1869   2103    274    181     97       C  
ATOM    260  NE  ARG A  32      16.914   7.901  65.738  1.00 21.70           N  
ANISOU  260  NE  ARG A  32     4106   2064   2074     60   -185    242       N  
ATOM    261  CZ  ARG A  32      17.614   7.023  66.426  1.00 24.39           C  
ANISOU  261  CZ  ARG A  32     4761   2299   2208    192   -567    186       C  
ATOM    262  NH1 ARG A  32      18.617   6.306  65.912  1.00 22.28           N  
ANISOU  262  NH1 ARG A  32     2988   2819   2658   -270  -1169    388       N  
ATOM    263  NH2 ARG A  32      17.375   6.753  67.712  1.00 28.94           N  
ANISOU  263  NH2 ARG A  32     5399   3003   2593   -352   -181    985       N  
ATOM    264  N   VAL A  33      14.649  11.441  61.980  1.00  9.90           N  
ANISOU  264  N   VAL A  33      961   1492   1309     43    109   -132       N  
ATOM    265  CA  VAL A  33      13.253  11.709  62.270  1.00  9.49           C  
ANISOU  265  CA  VAL A  33     1012   1326   1267    116    169    -86       C  
ATOM    266  C   VAL A  33      12.500  10.428  62.587  1.00  9.69           C  
ANISOU  266  C   VAL A  33     1083   1375   1226    -52    -39   -102       C  
ATOM    267  O   VAL A  33      12.871   9.316  62.246  1.00 10.73           O  
ANISOU  267  O   VAL A  33     1188   1388   1502    -30    188    -45       O  
ATOM    268  CB  VAL A  33      12.522  12.420  61.115  1.00 10.56           C  
ANISOU  268  CB  VAL A  33     1186   1481   1346     91     26      8       C  
ATOM    269  CG1 VAL A  33      13.233  13.747  60.817  1.00 13.45           C  
ANISOU  269  CG1 VAL A  33     1657   1552   1901   -186     86    260       C  
ATOM    270  CG2 VAL A  33      12.354  11.570  59.894  1.00 11.55           C  
ANISOU  270  CG2 VAL A  33     1446   1633   1310    127     79      5       C  
ATOM    271  N   SER A  34      11.325  10.661  63.193  1.00 10.86           N  
ANISOU  271  N   SER A  34     1076   1732   1319   -123    104   -279       N  
ATOM    272  CA  SER A  34      10.234   9.696  63.210  1.00 10.08           C  
ANISOU  272  CA  SER A  34     1182   1380   1269    -64      5    -42       C  
ATOM    273  C   SER A  34       9.044  10.308  62.432  1.00  9.74           C  
ANISOU  273  C   SER A  34     1102   1375   1223   -152     53     22       C  
ATOM    274  O   SER A  34       8.489  11.336  62.864  1.00 10.50           O  
ANISOU  274  O   SER A  34     1290   1492   1206     19    123     -8       O  
ATOM    275  CB  SER A  34       9.730   9.359  64.604  1.00 10.96           C  
ANISOU  275  CB  SER A  34     1415   1477   1272    -24    -35     64       C  
ATOM    276  OG  SER A  34       8.565   8.572  64.557  1.00 11.69           O  
ANISOU  276  OG  SER A  34     1127   1786   1530     46    223    -15       O  
ATOM    277  N   PHE A  35       8.738   9.693  61.299  1.00 10.39           N  
ANISOU  277  N   PHE A  35     1171   1571   1204     38     68    -65       N  
ATOM    278  CA  PHE A  35       7.545  10.058  60.547  1.00 10.53           C  
ANISOU  278  CA  PHE A  35     1051   1564   1386   -112     31     74       C  
ATOM    279  C   PHE A  35       6.285   9.746  61.329  1.00 11.13           C  
ANISOU  279  C   PHE A  35     1149   1627   1451    -70    107     56       C  
ATOM    280  O   PHE A  35       5.286  10.487  61.321  1.00 12.63           O  
ANISOU  280  O   PHE A  35     1136   1886   1777     34    174     38       O  
ATOM    281  CB  PHE A  35       7.505   9.326  59.197  1.00 11.33           C  
ANISOU  281  CB  PHE A  35     1372   1628   1304   -232     23      5       C  
ATOM    282  CG  PHE A  35       8.697   9.555  58.299  1.00 10.42           C  
ANISOU  282  CG  PHE A  35     1169   1454   1337   -141    -36     31       C  
ATOM    283  CD1 PHE A  35       9.810   8.752  58.425  1.00 11.13           C  
ANISOU  283  CD1 PHE A  35     1539   1607   1084     98     14     36       C  
ATOM    284  CD2 PHE A  35       8.718  10.559  57.363  1.00 11.69           C  
ANISOU  284  CD2 PHE A  35     1536   1387   1518    -58     69     99       C  
ATOM    285  CE1 PHE A  35      10.913   8.944  57.610  1.00 11.79           C  
ANISOU  285  CE1 PHE A  35     1386   1736   1359    259     93     -8       C  
ATOM    286  CE2 PHE A  35       9.808  10.758  56.525  1.00 12.72           C  
ANISOU  286  CE2 PHE A  35     2033   1517   1282    127    289    200       C  
ATOM    287  CZ  PHE A  35      10.870   9.969  56.696  1.00 12.70           C  
ANISOU  287  CZ  PHE A  35     1538   1703   1585   -148    151     43       C  
ATOM    288  N   LYS A  36       6.302   8.597  62.009  1.00 10.88           N  
ANISOU  288  N   LYS A  36      973   1792   1369    -94     43     62       N  
ATOM    289  CA  LYS A  36       5.135   8.114  62.747  1.00 12.55           C  
ANISOU  289  CA  LYS A  36     1424   2035   1310   -259    146    134       C  
ATOM    290  C   LYS A  36       4.745   9.052  63.859  1.00 12.52           C  
ANISOU  290  C   LYS A  36     1205   2156   1396   -198    286    187       C  
ATOM    291  O   LYS A  36       3.582   9.397  64.042  1.00 15.86           O  
ANISOU  291  O   LYS A  36     1260   2805   1960     42    393    131       O  
ATOM    292  CB  LYS A  36       5.457   6.709  63.269  1.00 15.47           C  
ANISOU  292  CB  LYS A  36     2005   1921   1951   -295    341    270       C  
ATOM    293  CG  LYS A  36       4.349   6.038  64.052  1.00 19.08           C  
ANISOU  293  CG  LYS A  36     2582   2580   2087   -691    571    458       C  
ATOM    294  CD  LYS A  36       4.647   4.563  64.298  1.00 22.91           C  
ANISOU  294  CD  LYS A  36     4184   2385   2135  -1049    546    372       C  
ATOM    295  CE  LYS A  36       3.463   3.758  64.766  1.00 32.97           C  
ANISOU  295  CE  LYS A  36     5457   3377   3694  -1797   1352    801       C  
ATOM    296  NZ  LYS A  36       3.894   2.359  65.113  1.00 37.39           N  
ANISOU  296  NZ  LYS A  36     6382   2590   5235  -1913   2201     63       N  
ATOM    297  N   TYR A  37       5.742   9.494  64.626  1.00 12.08           N  
ANISOU  297  N   TYR A  37     1448   1756   1387   -101    172     65       N  
ATOM    298  CA  TYR A  37       5.510  10.276  65.832  1.00 12.31           C  
ANISOU  298  CA  TYR A  37     1293   1922   1462     93    269     66       C  
ATOM    299  C   TYR A  37       5.773  11.765  65.669  1.00 12.34           C  
ANISOU  299  C   TYR A  37     1303   1806   1581    237    159    -50       C  
ATOM    300  O   TYR A  37       5.449  12.563  66.549  1.00 14.75           O  
ANISOU  300  O   TYR A  37     1863   1976   1766    428    311    -71       O  
ATOM    301  CB  TYR A  37       6.327   9.732  67.009  1.00 12.44           C  
ANISOU  301  CB  TYR A  37     1562   1935   1231    105    304    -10       C  
ATOM    302  CG  TYR A  37       5.915   8.316  67.329  1.00 13.68           C  
ANISOU  302  CG  TYR A  37     2006   2073   1118     18    371    130       C  
ATOM    303  CD1 TYR A  37       6.840   7.262  67.246  1.00 14.50           C  
ANISOU  303  CD1 TYR A  37     2270   1979   1260    100    256     87       C  
ATOM    304  CD2 TYR A  37       4.629   8.012  67.747  1.00 15.83           C  
ANISOU  304  CD2 TYR A  37     2151   2369   1494   -302    539     -9       C  
ATOM    305  CE1 TYR A  37       6.438   5.973  67.547  1.00 19.15           C  
ANISOU  305  CE1 TYR A  37     3405   2118   1754     56    357    517       C  
ATOM    306  CE2 TYR A  37       4.227   6.740  68.052  1.00 21.54           C  
ANISOU  306  CE2 TYR A  37     3001   2864   2319   -508    664    944       C  
ATOM    307  CZ  TYR A  37       5.152   5.731  67.952  1.00 19.45           C  
ANISOU  307  CZ  TYR A  37     3485   2191   1716   -681     92    310       C  
ATOM    308  OH  TYR A  37       4.788   4.452  68.246  1.00 25.67           O  
ANISOU  308  OH  TYR A  37     5205   2357   2192  -1136    364    476       O  
ATOM    309  N   GLY A  38       6.367  12.180  64.538  1.00 11.61           N  
ANISOU  309  N   GLY A  38     1024   1791   1595     -2     16     19       N  
ATOM    310  CA  GLY A  38       6.581  13.592  64.338  1.00 11.56           C  
ANISOU  310  CA  GLY A  38     1092   1745   1556    191   -185     24       C  
ATOM    311  C   GLY A  38       7.657  14.139  65.273  1.00 10.76           C  
ANISOU  311  C   GLY A  38     1162   1409   1517    272    -82    -61       C  
ATOM    312  O   GLY A  38       7.429  15.107  66.006  1.00 12.79           O  
ANISOU  312  O   GLY A  38     1351   1821   1688    383    -67   -347       O  
ATOM    313  N   THR A  39       8.836  13.524  65.219  1.00 10.64           N  
ANISOU  313  N   THR A  39      831   1726   1487    113    184    -41       N  
ATOM    314  CA  THR A  39       9.946  13.942  66.060  1.00 10.26           C  
ANISOU  314  CA  THR A  39     1040   1498   1360     57    153     42       C  
ATOM    315  C   THR A  39      11.208  14.086  65.204  1.00  9.29           C  
ANISOU  315  C   THR A  39      933   1416   1181    115    -67     71       C  
ATOM    316  O   THR A  39      11.365  13.445  64.168  1.00 10.50           O  
ANISOU  316  O   THR A  39     1223   1541   1225     33    122   -145       O  
ATOM    317  CB  THR A  39      10.239  12.968  67.208  1.00 10.93           C  
ANISOU  317  CB  THR A  39     1194   1636   1324     39    198     46       C  
ATOM    318  OG1 THR A  39      10.644  11.684  66.655  1.00 12.09           O  
ANISOU  318  OG1 THR A  39     1468   1592   1534    181     83    137       O  
ATOM    319  CG2 THR A  39       9.015  12.783  68.104  1.00 12.84           C  
ANISOU  319  CG2 THR A  39     1370   1988   1520   -216    385    125       C  
ATOM    320  N   ILE A  40      12.076  14.928  65.711  1.00  9.20           N  
ANISOU  320  N   ILE A  40     1043   1411   1041     99    -38    -87       N  
ATOM    321  CA  ILE A  40      13.449  15.068  65.219  1.00  9.15           C  
ANISOU  321  CA  ILE A  40      922   1407   1147    113    -91    -86       C  
ATOM    322  C   ILE A  40      14.365  14.772  66.402  1.00  9.95           C  
ANISOU  322  C   ILE A  40     1022   1638   1119    113    -84    -61       C  
ATOM    323  O   ILE A  40      14.222  15.436  67.430  1.00 11.79           O  
ANISOU  323  O   ILE A  40     1447   1884   1151    392   -199   -272       O  
ATOM    324  CB  ILE A  40      13.734  16.450  64.646  1.00 10.00           C  
ANISOU  324  CB  ILE A  40     1078   1447   1277    -15   -127    -65       C  
ATOM    325  CG1 ILE A  40      12.810  16.824  63.486  1.00 10.36           C  
ANISOU  325  CG1 ILE A  40     1024   1645   1268     31     58    168       C  
ATOM    326  CG2 ILE A  40      15.227  16.532  64.316  1.00 11.35           C  
ANISOU  326  CG2 ILE A  40     1126   1741   1446      6     24    240       C  
ATOM    327  CD1 ILE A  40      12.864  18.258  63.041  1.00 11.93           C  
ANISOU  327  CD1 ILE A  40     1277   1589   1665    108    -21    147       C  
ATOM    328  N   THR A  41      15.236  13.792  66.279  1.00 10.28           N  
ANISOU  328  N   THR A  41     1217   1668   1021    246   -113    -35       N  
ATOM    329  CA  THR A  41      16.217  13.493  67.320  1.00 10.87           C  
ANISOU  329  CA  THR A  41     1163   1864   1102    282   -113     13       C  
ATOM    330  C   THR A  41      17.573  13.941  66.855  1.00 11.26           C  
ANISOU  330  C   THR A  41     1231   1914   1132    210   -148    -36       C  
ATOM    331  O   THR A  41      18.002  13.637  65.738  1.00 12.20           O  
ANISOU  331  O   THR A  41     1136   2343   1156     95   -129   -125       O  
ATOM    332  CB  THR A  41      16.182  11.988  67.606  1.00 12.42           C  
ANISOU  332  CB  THR A  41     1408   1982   1329    349    -60    238       C  
ATOM    333  OG1 THR A  41      14.871  11.600  68.046  1.00 13.85           O  
ANISOU  333  OG1 THR A  41     1547   2153   1564     21    -41    228       O  
ATOM    334  CG2 THR A  41      17.159  11.656  68.723  1.00 15.16           C  
ANISOU  334  CG2 THR A  41     1635   2392   1734    700   -362    273       C  
ATOM    335  N   LEU A  42      18.269  14.696  67.725  1.00 11.94           N  
ANISOU  335  N   LEU A  42     1261   2198   1080     63   -109     -7       N  
ATOM    336  CA  LEU A  42      19.542  15.281  67.445  1.00 11.38           C  
ANISOU  336  CA  LEU A  42     1242   1824   1260    169   -319    134       C  
ATOM    337  C   LEU A  42      20.554  14.739  68.450  1.00 11.50           C  
ANISOU  337  C   LEU A  42     1405   1635   1328    156   -355     86       C  
ATOM    338  O   LEU A  42      20.266  14.715  69.655  1.00 12.31           O  
ANISOU  338  O   LEU A  42     1481   1978   1218    143   -271     70       O  
ATOM    339  CB  LEU A  42      19.535  16.801  67.642  1.00 13.01           C  
ANISOU  339  CB  LEU A  42     1561   1829   1553    156   -546    155       C  
ATOM    340  CG  LEU A  42      18.443  17.570  66.853  1.00 12.30           C  
ANISOU  340  CG  LEU A  42     1270   1882   1520    222   -171    262       C  
ATOM    341  CD1 LEU A  42      18.460  19.010  67.324  1.00 15.24           C  
ANISOU  341  CD1 LEU A  42     1770   1912   2110    368   -173     71       C  
ATOM    342  CD2 LEU A  42      18.645  17.391  65.369  1.00 12.76           C  
ANISOU  342  CD2 LEU A  42     1152   2266   1431    -55   -169    290       C  
ATOM    343  N   ASP A  43      21.722  14.426  67.984  1.00 11.78           N  
ANISOU  343  N   ASP A  43     1343   2051   1081    271   -332     51       N  
ATOM    344  CA  ASP A  43      22.855  14.117  68.873  1.00 12.35           C  
ANISOU  344  CA  ASP A  43     1450   2090   1153    193   -422    120       C  
ATOM    345  C   ASP A  43      23.283  15.386  69.588  1.00 12.47           C  
ANISOU  345  C   ASP A  43     1327   2151   1262    -34   -315    145       C  
ATOM    346  O   ASP A  43      23.211  16.456  68.995  1.00 13.61           O  
ANISOU  346  O   ASP A  43     1706   2173   1293   -116   -372    187       O  
ATOM    347  CB  ASP A  43      24.000  13.555  68.063  1.00 13.80           C  
ANISOU  347  CB  ASP A  43     1462   2151   1631    321   -349    140       C  
ATOM    348  CG  ASP A  43      25.137  13.093  68.928  1.00 15.52           C  
ANISOU  348  CG  ASP A  43     1526   2594   1775    325   -497    128       C  
ATOM    349  OD1 ASP A  43      26.016  13.930  69.231  1.00 17.45           O  
ANISOU  349  OD1 ASP A  43     1492   3079   2060     10   -429    390       O  
ATOM    350  OD2 ASP A  43      25.145  11.910  69.330  1.00 15.92           O  
ANISOU  350  OD2 ASP A  43     1596   2438   2014    602   -628    -33       O  
ATOM    351  N   PRO A  44      23.698  15.322  70.865  1.00 13.20           N  
ANISOU  351  N   PRO A  44     1568   2123   1323     -2   -538    107       N  
ATOM    352  CA  PRO A  44      24.087  16.532  71.554  1.00 14.37           C  
ANISOU  352  CA  PRO A  44     1760   2201   1498   -227   -461     58       C  
ATOM    353  C   PRO A  44      25.155  17.353  70.848  1.00 16.20           C  
ANISOU  353  C   PRO A  44     2155   2411   1588   -394   -597    321       C  
ATOM    354  O   PRO A  44      25.205  18.592  71.052  1.00 17.69           O  
ANISOU  354  O   PRO A  44     2641   2524   1557   -856   -556    227       O  
ATOM    355  CB  PRO A  44      24.619  16.011  72.901  1.00 17.37           C  
ANISOU  355  CB  PRO A  44     2314   3014   1271   -777   -542    156       C  
ATOM    356  CG  PRO A  44      24.032  14.669  73.079  1.00 17.91           C  
ANISOU  356  CG  PRO A  44     2801   2561   1441   -328   -812    268       C  
ATOM    357  CD  PRO A  44      23.709  14.142  71.712  1.00 13.77           C  
ANISOU  357  CD  PRO A  44     1509   2275   1447   -207   -535    296       C  
ATOM    358  N   ALA A  45      25.989  16.735  70.021  1.00 16.39           N  
ANISOU  358  N   ALA A  45     1487   2797   1944   -294   -472    602       N  
ATOM    359  CA  ALA A  45      26.986  17.535  69.308  1.00 20.24           C  
ANISOU  359  CA  ALA A  45     1698   3219   2774   -619   -527    956       C  
ATOM    360  C   ALA A  45      26.378  18.597  68.402  1.00 17.21           C  
ANISOU  360  C   ALA A  45     2219   2706   1614   -692   -471    339       C  
ATOM    361  O   ALA A  45      27.005  19.633  68.111  1.00 19.84           O  
ANISOU  361  O   ALA A  45     2586   2682   2270   -878   -582    341       O  
ATOM    362  CB  ALA A  45      27.839  16.568  68.512  1.00 26.00           C  
ANISOU  362  CB  ALA A  45     1464   4864   3550    529    184   1601       C  
ATOM    363  N   VAL A  46      25.186  18.373  67.922  1.00 14.87           N  
ANISOU  363  N   VAL A  46     1862   2353   1434   -244   -205    110       N  
ATOM    364  CA  VAL A  46      24.547  19.376  67.069  1.00 15.49           C  
ANISOU  364  CA  VAL A  46     2332   1995   1558   -325   -179    215       C  
ATOM    365  C   VAL A  46      24.437  20.710  67.780  1.00 18.82           C  
ANISOU  365  C   VAL A  46     3195   1997   1959   -601   -459      2       C  
ATOM    366  O   VAL A  46      24.460  21.734  67.128  1.00 18.85           O  
ANISOU  366  O   VAL A  46     2976   1979   2208   -549   -432    112       O  
ATOM    367  CB  VAL A  46      23.164  18.852  66.638  1.00 15.53           C  
ANISOU  367  CB  VAL A  46     2477   1775   1647   -231   -606    270       C  
ATOM    368  CG1 VAL A  46      22.312  19.877  65.890  1.00 16.36           C  
ANISOU  368  CG1 VAL A  46     2328   1864   2023      8   -238    237       C  
ATOM    369  CG2 VAL A  46      23.358  17.632  65.763  1.00 15.06           C  
ANISOU  369  CG2 VAL A  46     2044   1937   1743     48   -643    211       C  
ATOM    370  N   LEU A  47      24.250  20.725  69.103  1.00 20.49           N  
ANISOU  370  N   LEU A  47     3507   2308   1972   -346   -185   -239       N  
ATOM    371  CA  LEU A  47      23.914  21.952  69.842  1.00 18.58           C  
ANISOU  371  CA  LEU A  47     2839   2204   2016     -6   -657   -111       C  
ATOM    372  C   LEU A  47      25.088  22.890  69.926  1.00 19.33           C  
ANISOU  372  C   LEU A  47     2908   2242   2195    -40   -519   -134       C  
ATOM    373  O   LEU A  47      24.951  24.051  70.321  1.00 21.16           O  
ANISOU  373  O   LEU A  47     2887   2488   2665   -209   -109   -555       O  
ATOM    374  CB  LEU A  47      23.342  21.629  71.243  1.00 22.51           C  
ANISOU  374  CB  LEU A  47     3875   2263   2415   -202    196   -368       C  
ATOM    375  CG  LEU A  47      22.030  20.837  71.283  1.00 23.35           C  
ANISOU  375  CG  LEU A  47     3395   2962   2515    -18    270   -533       C  
ATOM    376  CD1 LEU A  47      21.663  20.551  72.734  1.00 31.34           C  
ANISOU  376  CD1 LEU A  47     5903   3229   2774  -1839    827   -774       C  
ATOM    377  CD2 LEU A  47      20.879  21.521  70.549  1.00 32.75           C  
ANISOU  377  CD2 LEU A  47     4148   4065   4232   1079   -643  -1401       C  
ATOM    378  N   ASN A  48      26.289  22.384  69.523  1.00 19.28           N  
ANISOU  378  N   ASN A  48     2809   2223   2293    -19   -583    -91       N  
ATOM    379  CA  ASN A  48      27.483  23.187  69.476  1.00 20.95           C  
ANISOU  379  CA  ASN A  48     2744   2772   2443   -310  -1208    327       C  
ATOM    380  C   ASN A  48      27.891  23.608  68.064  1.00 22.99           C  
ANISOU  380  C   ASN A  48     2965   3282   2488  -1121  -1295    255       C  
ATOM    381  O   ASN A  48      28.974  24.196  67.842  1.00 22.52           O  
ANISOU  381  O   ASN A  48     2556   3096   2903   -617  -1375    697       O  
ATOM    382  CB  ASN A  48      28.677  22.423  70.095  1.00 23.31           C  
ANISOU  382  CB  ASN A  48     3225   2528   3104    -13  -1554     16       C  
ATOM    383  CG  ASN A  48      28.484  22.054  71.549  1.00 30.80           C  
ANISOU  383  CG  ASN A  48     5295   3583   2826    198  -2329    108       C  
ATOM    384  OD1 ASN A  48      27.938  22.837  72.338  1.00 38.47           O  
ANISOU  384  OD1 ASN A  48     5805   5751   3059    105  -1460   -671       O  
ATOM    385  ND2 ASN A  48      28.898  20.842  71.891  1.00 36.83           N  
ANISOU  385  ND2 ASN A  48     4655   4303   5036   -103  -3034   1678       N  
ATOM    386  N   LEU A  49      27.102  23.328  67.053  1.00 21.24           N  
ANISOU  386  N   LEU A  49     2878   2703   2490   -658  -1507    647       N  
ATOM    387  CA  LEU A  49      27.356  23.795  65.682  1.00 16.96           C  
ANISOU  387  CA  LEU A  49     1791   2153   2500   -334   -913    311       C  
ATOM    388  C   LEU A  49      27.065  25.267  65.519  1.00 16.98           C  
ANISOU  388  C   LEU A  49     2051   2025   2377   -550  -1077    186       C  
ATOM    389  O   LEU A  49      26.390  25.875  66.373  1.00 21.05           O  
ANISOU  389  O   LEU A  49     3122   2473   2404   -147  -1040   -155       O  
ATOM    390  CB  LEU A  49      26.527  22.977  64.702  1.00 13.81           C  
ANISOU  390  CB  LEU A  49     1367   1748   2131   -104   -562    315       C  
ATOM    391  CG  LEU A  49      26.900  21.519  64.484  1.00 14.42           C  
ANISOU  391  CG  LEU A  49     1549   1823   2108      4   -297    437       C  
ATOM    392  CD1 LEU A  49      25.783  20.844  63.708  1.00 14.84           C  
ANISOU  392  CD1 LEU A  49     2074   1685   1879   -236   -208    218       C  
ATOM    393  CD2 LEU A  49      28.255  21.436  63.834  1.00 19.73           C  
ANISOU  393  CD2 LEU A  49     1703   2082   3712    119    238    448       C  
ATOM    394  N   GLU A  50      27.555  25.894  64.439  1.00 18.75           N  
ANISOU  394  N   GLU A  50     1725   2368   3031   -350   -876    673       N  
ATOM    395  CA  GLU A  50      27.148  27.258  64.136  1.00 19.83           C  
ANISOU  395  CA  GLU A  50     1876   2263   3394   -542  -1051    744       C  
ATOM    396  C   GLU A  50      25.638  27.306  63.802  1.00 15.29           C  
ANISOU  396  C   GLU A  50     1757   1711   2341   -453   -640    349       C  
ATOM    397  O   GLU A  50      25.061  26.320  63.415  1.00 14.09           O  
ANISOU  397  O   GLU A  50     1451   1773   2130   -184   -446     29       O  
ATOM    398  CB  GLU A  50      27.913  27.847  62.969  1.00 24.43           C  
ANISOU  398  CB  GLU A  50     1824   2376   5080   -340   -151   1386       C  
ATOM    399  CG  GLU A  50      29.400  27.739  62.749  1.00 31.35           C  
ANISOU  399  CG  GLU A  50     1755   4012   6143   -928   -359    807       C  
ATOM    400  CD  GLU A  50      30.172  28.750  63.583  1.00 42.61           C  
ANISOU  400  CD  GLU A  50     2637   5298   8255  -1264   -565   -772       C  
ATOM    401  OE1 GLU A  50      31.395  28.840  63.392  1.00 43.50           O  
ANISOU  401  OE1 GLU A  50     2562   5211   8757  -1348   -864   -749       O  
ATOM    402  OE2 GLU A  50      29.472  29.381  64.402  1.00 55.74           O  
ANISOU  402  OE2 GLU A  50     3604   6106  11468  -1803    521  -2886       O  
ATOM    403  N   GLU A  51      25.030  28.490  63.930  1.00 15.11           N  
ANISOU  403  N   GLU A  51     1938   1605   2197   -579   -586    286       N  
ATOM    404  CA  GLU A  51      23.583  28.581  63.728  1.00 14.21           C  
ANISOU  404  CA  GLU A  51     2065   1546   1789    -95   -439    -21       C  
ATOM    405  C   GLU A  51      23.163  28.104  62.354  1.00 12.81           C  
ANISOU  405  C   GLU A  51     1531   1591   1745   -218   -161    -59       C  
ATOM    406  O   GLU A  51      22.137  27.449  62.262  1.00 12.71           O  
ANISOU  406  O   GLU A  51     1470   1464   1895   -147   -168     42       O  
ATOM    407  CB  GLU A  51      23.016  30.005  63.946  1.00 17.82           C  
ANISOU  407  CB  GLU A  51     3148   1437   2186     34   -421   -135       C  
ATOM    408  CG  GLU A  51      22.864  30.404  65.357  1.00 26.18           C  
ANISOU  408  CG  GLU A  51     5312   2059   2576    105    621   -440       C  
ATOM    409  CD  GLU A  51      22.240  31.758  65.620  1.00 29.81           C  
ANISOU  409  CD  GLU A  51     5791   2510   3026    680   1356   -235       C  
ATOM    410  OE1 GLU A  51      22.516  32.707  64.852  1.00 24.74           O  
ANISOU  410  OE1 GLU A  51     4443   2374   2583    409   -187   -162       O  
ATOM    411  OE2 GLU A  51      21.483  31.811  66.622  1.00 43.32           O  
ANISOU  411  OE2 GLU A  51     8353   3790   4316   1106   3173   -214       O  
ATOM    412  N   GLU A  52      23.887  28.480  61.279  1.00 12.75           N  
ANISOU  412  N   GLU A  52     1435   1630   1780   -191   -273    126       N  
ATOM    413  CA  GLU A  52      23.432  28.062  59.957  1.00 11.92           C  
ANISOU  413  CA  GLU A  52     1416   1456   1657    -11   -369    136       C  
ATOM    414  C   GLU A  52      23.484  26.559  59.822  1.00 10.47           C  
ANISOU  414  C   GLU A  52     1002   1493   1481   -106    -88    255       C  
ATOM    415  O   GLU A  52      22.656  25.967  59.127  1.00 11.43           O  
ANISOU  415  O   GLU A  52     1147   1487   1708   -144   -264    273       O  
ATOM    416  CB  GLU A  52      24.298  28.764  58.866  1.00 16.34           C  
ANISOU  416  CB  GLU A  52     2844   1515   1848   -479   -319    482       C  
ATOM    417  CG  GLU A  52      23.884  28.420  57.454  1.00 17.07           C  
ANISOU  417  CG  GLU A  52     2584   2245   1655    224   -173    300       C  
ATOM    418  CD  GLU A  52      24.621  29.039  56.279  1.00 15.27           C  
ANISOU  418  CD  GLU A  52     1735   2240   1826    247   -326    301       C  
ATOM    419  OE1 GLU A  52      24.091  29.068  55.092  1.00  9.85           O  
ANISOU  419  OE1 GLU A  52     1001   1100   1643    176    -24    342       O  
ATOM    420  OE2 GLU A  52      25.790  29.443  56.521  1.00 20.45           O  
ANISOU  420  OE2 GLU A  52     2088   2548   3135   -122   -878    494       O  
ATOM    421  N   GLU A  53      24.489  25.906  60.425  1.00 11.23           N  
ANISOU  421  N   GLU A  53     1126   1424   1717   -104   -318    184       N  
ATOM    422  CA AGLU A  53      24.646  24.467  60.437  0.32 10.55           C  
ANISOU  422  CA AGLU A  53     1111   1449   1449    -97   -248    167       C  
ATOM    423  CA BGLU A  53      24.615  24.459  60.379  0.68 10.77           C  
ANISOU  423  CA BGLU A  53     1082   1450   1561    -42   -128     88       C  
ATOM    424  C   GLU A  53      23.494  23.783  61.181  1.00 11.06           C  
ANISOU  424  C   GLU A  53     1151   1482   1571   -146   -140    125       C  
ATOM    425  O   GLU A  53      22.935  22.818  60.720  1.00 10.40           O  
ANISOU  425  O   GLU A  53     1163   1309   1479     -8   -170    236       O  
ATOM    426  CB AGLU A  53      25.966  24.072  61.092  0.32 13.06           C  
ANISOU  426  CB AGLU A  53     1094   1453   2416    110   -482   -210       C  
ATOM    427  CB BGLU A  53      25.980  24.014  60.867  0.68 11.79           C  
ANISOU  427  CB BGLU A  53     1190   1454   1834    -27   -179    477       C  
ATOM    428  CG AGLU A  53      27.159  24.074  60.156  0.32 15.94           C  
ANISOU  428  CG AGLU A  53     1044   2340   2671   -152   -396    448       C  
ATOM    429  CG BGLU A  53      27.151  24.490  60.076  0.68 14.34           C  
ANISOU  429  CG BGLU A  53     1117   1746   2584   -102     -6    661       C  
ATOM    430  CD AGLU A  53      27.489  25.475  59.673  0.32 17.37           C  
ANISOU  430  CD AGLU A  53     1425   2152   3022    801    -41    850       C  
ATOM    431  CD BGLU A  53      28.485  24.605  60.781  0.68 18.18           C  
ANISOU  431  CD BGLU A  53     1137   2903   2869     55    -49    -25       C  
ATOM    432  OE1AGLU A  53      27.385  26.432  60.467  0.32 19.55           O  
ANISOU  432  OE1AGLU A  53     2025   2338   3066   -168   -873    510       O  
ATOM    433  OE1BGLU A  53      28.604  24.381  61.997  0.68 18.03           O  
ANISOU  433  OE1BGLU A  53     1142   2417   3292   -146   -469    876       O  
ATOM    434  OE2AGLU A  53      27.868  25.617  58.482  0.32 27.91           O  
ANISOU  434  OE2AGLU A  53     4670   2508   3426   1657    973   1425       O  
ATOM    435  OE2BGLU A  53      29.428  24.971  60.029  0.68 22.05           O  
ANISOU  435  OE2BGLU A  53      911   4589   2879    -59   -111    -52       O  
ATOM    436  N   MET A  54      23.209  24.308  62.368  1.00 10.68           N  
ANISOU  436  N   MET A  54     1162   1516   1379   -168   -302    190       N  
ATOM    437  CA  MET A  54      22.053  23.770  63.129  1.00 11.12           C  
ANISOU  437  CA  MET A  54     1179   1533   1513    -99   -162    185       C  
ATOM    438  C   MET A  54      20.760  23.935  62.339  1.00 10.15           C  
ANISOU  438  C   MET A  54     1091   1379   1387    -79     40    227       C  
ATOM    439  O   MET A  54      19.921  23.043  62.299  1.00 10.95           O  
ANISOU  439  O   MET A  54     1273   1421   1467   -150   -168    247       O  
ATOM    440  CB  MET A  54      21.927  24.513  64.466  1.00 12.16           C  
ANISOU  440  CB  MET A  54     1543   1420   1659   -151    -84     37       C  
ATOM    441  CG AMET A  54      23.004  24.223  65.455  0.56 15.57           C  
ANISOU  441  CG AMET A  54     1812   2216   1887   -430   -502    172       C  
ATOM    442  CG BMET A  54      21.056  23.833  65.481  0.44 16.12           C  
ANISOU  442  CG BMET A  54     2993    915   2218    255    981     76       C  
ATOM    443  SD AMET A  54      22.702  24.953  67.093  0.56 18.80           S  
ANISOU  443  SD AMET A  54     2538   2684   1923      9   -630    105       S  
ATOM    444  SD BMET A  54      21.000  24.550  67.109  0.44 27.34           S  
ANISOU  444  SD BMET A  54     4204   3950   2233  -1340   1012   -588       S  
ATOM    445  CE AMET A  54      23.703  26.420  66.923  0.56 31.43           C  
ANISOU  445  CE AMET A  54     7944   2273   1724  -1431    563    -86       C  
ATOM    446  CE BMET A  54      22.684  24.586  67.685  0.44 28.23           C  
ANISOU  446  CE BMET A  54     5401   2343   2981     40   -996   1217       C  
ATOM    447  N   PHE A  55      20.595  25.127  61.761  1.00  9.84           N  
ANISOU  447  N   PHE A  55     1039   1300   1399    -81    -66     80       N  
ATOM    448  CA  PHE A  55      19.392  25.390  60.982  1.00  9.60           C  
ANISOU  448  CA  PHE A  55      719   1385   1545   -126     26     52       C  
ATOM    449  C   PHE A  55      19.313  24.423  59.793  1.00  9.30           C  
ANISOU  449  C   PHE A  55      907   1235   1390    -18   -105    166       C  
ATOM    450  O   PHE A  55      18.232  23.942  59.471  1.00 10.03           O  
ANISOU  450  O   PHE A  55     1019   1304   1490    -73   -115    136       O  
ATOM    451  CB  PHE A  55      19.365  26.846  60.503  1.00 10.31           C  
ANISOU  451  CB  PHE A  55     1093   1341   1483    -66    -99     48       C  
ATOM    452  CG  PHE A  55      17.994  27.322  60.094  1.00 10.49           C  
ANISOU  452  CG  PHE A  55     1094   1307   1583    -63    -33    101       C  
ATOM    453  CD1 PHE A  55      16.926  27.296  60.997  1.00 12.85           C  
ANISOU  453  CD1 PHE A  55     1215   1816   1853    129     53     66       C  
ATOM    454  CD2 PHE A  55      17.783  27.811  58.802  1.00 12.58           C  
ANISOU  454  CD2 PHE A  55     1606   1553   1619    244   -258    -18       C  
ATOM    455  CE1 PHE A  55      15.704  27.771  60.638  1.00 14.70           C  
ANISOU  455  CE1 PHE A  55     1146   2338   2103    140    151    279       C  
ATOM    456  CE2 PHE A  55      16.515  28.319  58.467  1.00 12.21           C  
ANISOU  456  CE2 PHE A  55     1566   1519   1555     47   -333   -104       C  
ATOM    457  CZ  PHE A  55      15.499  28.281  59.382  1.00 13.55           C  
ANISOU  457  CZ  PHE A  55     1255   1805   2087    -15   -365   -118       C  
ATOM    458  N   TYR A  56      20.442  24.168  59.127  1.00  9.30           N  
ANISOU  458  N   TYR A  56      992   1258   1282    -40   -121    178       N  
ATOM    459  CA  TYR A  56      20.433  23.192  58.037  1.00  9.05           C  
ANISOU  459  CA  TYR A  56     1015   1239   1183    -71   -146    220       C  
ATOM    460  C   TYR A  56      19.888  21.863  58.493  1.00  8.84           C  
ANISOU  460  C   TYR A  56     1038   1237   1083    -72    -46     99       C  
ATOM    461  O   TYR A  56      19.110  21.212  57.837  1.00  9.39           O  
ANISOU  461  O   TYR A  56      952   1463   1154   -168    -98     56       O  
ATOM    462  CB  TYR A  56      21.837  23.073  57.371  1.00  9.75           C  
ANISOU  462  CB  TYR A  56      867   1419   1420   -111    -97    183       C  
ATOM    463  CG  TYR A  56      21.755  21.996  56.326  1.00  9.89           C  
ANISOU  463  CG  TYR A  56      935   1465   1360   -171     94    159       C  
ATOM    464  CD1 TYR A  56      21.127  22.279  55.105  1.00 11.20           C  
ANISOU  464  CD1 TYR A  56     1263   1621   1373    150    -28    127       C  
ATOM    465  CD2 TYR A  56      22.151  20.699  56.507  1.00 10.83           C  
ANISOU  465  CD2 TYR A  56     1315   1401   1400    -96      2    204       C  
ATOM    466  CE1 TYR A  56      20.997  21.335  54.153  1.00 11.44           C  
ANISOU  466  CE1 TYR A  56     1271   1858   1219    191    133    108       C  
ATOM    467  CE2 TYR A  56      21.962  19.724  55.583  1.00 11.38           C  
ANISOU  467  CE2 TYR A  56     1349   1681   1292    131    154     -2       C  
ATOM    468  CZ  TYR A  56      21.373  20.035  54.377  1.00 10.70           C  
ANISOU  468  CZ  TYR A  56     1155   1581   1330   -260    158    130       C  
ATOM    469  OH  TYR A  56      21.185  19.098  53.399  1.00 13.37           O  
ANISOU  469  OH  TYR A  56     1755   1834   1490   -327     -3    -47       O  
ATOM    470  N   ILE A  57      20.431  21.353  59.621  1.00  9.24           N  
ANISOU  470  N   ILE A  57      944   1312   1252    -92   -158    253       N  
ATOM    471  CA  ILE A  57      19.981  20.063  60.108  1.00  9.30           C  
ANISOU  471  CA  ILE A  57     1060   1222   1252   -114   -238    183       C  
ATOM    472  C   ILE A  57      18.470  20.052  60.337  1.00  9.14           C  
ANISOU  472  C   ILE A  57     1092   1185   1196    -38    -70    126       C  
ATOM    473  O   ILE A  57      17.797  19.100  59.958  1.00  9.77           O  
ANISOU  473  O   ILE A  57     1057   1238   1416    -63    -46     84       O  
ATOM    474  CB  ILE A  57      20.776  19.647  61.369  1.00  9.91           C  
ANISOU  474  CB  ILE A  57     1150   1401   1216    -10   -145    234       C  
ATOM    475  CG1 ILE A  57      22.252  19.423  61.007  1.00 11.99           C  
ANISOU  475  CG1 ILE A  57     1037   1618   1901      0   -236    424       C  
ATOM    476  CG2 ILE A  57      20.136  18.437  62.017  1.00 11.88           C  
ANISOU  476  CG2 ILE A  57     1334   1652   1526    -96   -196    516       C  
ATOM    477  CD1 ILE A  57      23.154  19.315  62.167  1.00 14.64           C  
ANISOU  477  CD1 ILE A  57     1455   2171   1934    208   -434    200       C  
ATOM    478  N   LEU A  58      17.954  21.078  61.000  1.00  9.35           N  
ANISOU  478  N   LEU A  58     1083   1210   1260   -144    -23    113       N  
ATOM    479  CA  LEU A  58      16.526  21.154  61.240  1.00  9.23           C  
ANISOU  479  CA  LEU A  58     1061   1139   1307   -140     36    148       C  
ATOM    480  C   LEU A  58      15.744  21.187  59.952  1.00  8.96           C  
ANISOU  480  C   LEU A  58      889   1276   1241    -10    111     80       C  
ATOM    481  O   LEU A  58      14.704  20.523  59.824  1.00 10.07           O  
ANISOU  481  O   LEU A  58     1011   1426   1388    -98    128     62       O  
ATOM    482  CB  LEU A  58      16.208  22.350  62.132  1.00 10.93           C  
ANISOU  482  CB  LEU A  58     1343   1436   1372      6     -2    -37       C  
ATOM    483  CG  LEU A  58      16.689  22.214  63.576  1.00 11.85           C  
ANISOU  483  CG  LEU A  58     1390   1670   1441     67   -198    -75       C  
ATOM    484  CD1 LEU A  58      16.405  23.506  64.333  1.00 16.53           C  
ANISOU  484  CD1 LEU A  58     2560   2006   1716    -12   -159   -506       C  
ATOM    485  CD2 LEU A  58      16.071  21.065  64.318  1.00 13.65           C  
ANISOU  485  CD2 LEU A  58     1820   1991   1375     49    201    109       C  
ATOM    486  N   ILE A  59      16.163  22.006  58.979  1.00  9.13           N  
ANISOU  486  N   ILE A  59     1015   1261   1194    -21      4     86       N  
ATOM    487  CA  ILE A  59      15.496  22.094  57.694  1.00  8.89           C  
ANISOU  487  CA  ILE A  59      835   1274   1270     42    -49     21       C  
ATOM    488  C   ILE A  59      15.564  20.755  56.973  1.00  8.51           C  
ANISOU  488  C   ILE A  59      787   1310   1136      1    102     42       C  
ATOM    489  O   ILE A  59      14.528  20.344  56.394  1.00  9.51           O  
ANISOU  489  O   ILE A  59      966   1421   1227   -169    -78     91       O  
ATOM    490  CB  ILE A  59      16.072  23.242  56.866  1.00  9.36           C  
ANISOU  490  CB  ILE A  59      923   1418   1216     38    -13     62       C  
ATOM    491  CG1 ILE A  59      15.655  24.627  57.381  1.00 10.34           C  
ANISOU  491  CG1 ILE A  59     1099   1251   1580    -57   -277     77       C  
ATOM    492  CG2 ILE A  59      15.745  23.076  55.381  1.00 10.08           C  
ANISOU  492  CG2 ILE A  59     1241   1287   1302    -25      8    232       C  
ATOM    493  CD1 ILE A  59      14.204  24.974  57.138  1.00 11.26           C  
ANISOU  493  CD1 ILE A  59     1005   1466   1809    107    162    176       C  
ATOM    494  N   HIS A  60      16.709  20.108  56.968  1.00  9.10           N  
ANISOU  494  N   HIS A  60      926   1289   1244     21     48    -19       N  
ATOM    495  CA  HIS A  60      16.866  18.816  56.320  1.00  8.81           C  
ANISOU  495  CA  HIS A  60     1010   1234   1103     29    -15    -16       C  
ATOM    496  C   HIS A  60      15.905  17.819  56.910  1.00  8.43           C  
ANISOU  496  C   HIS A  60      922   1221   1059     82    -39     55       C  
ATOM    497  O   HIS A  60      15.209  17.067  56.196  1.00  9.21           O  
ANISOU  497  O   HIS A  60      969   1454   1076     -3    -62     20       O  
ATOM    498  CB  HIS A  60      18.334  18.397  56.435  1.00  9.40           C  
ANISOU  498  CB  HIS A  60      954   1405   1214    -26     74    -99       C  
ATOM    499  CG  HIS A  60      18.620  17.078  55.775  1.00  9.02           C  
ANISOU  499  CG  HIS A  60      845   1482   1101     38      6    -79       C  
ATOM    500  ND1 HIS A  60      19.377  16.988  54.630  1.00 10.23           N  
ANISOU  500  ND1 HIS A  60      999   1680   1206    -62     40   -200       N  
ATOM    501  CD2 HIS A  60      18.326  15.785  56.043  1.00  9.43           C  
ANISOU  501  CD2 HIS A  60      890   1414   1279     74     51    -61       C  
ATOM    502  CE1 HIS A  60      19.503  15.725  54.242  1.00 10.76           C  
ANISOU  502  CE1 HIS A  60     1064   1795   1230    141     77   -310       C  
ATOM    503  NE2 HIS A  60      18.824  14.958  55.099  1.00 10.77           N  
ANISOU  503  NE2 HIS A  60     1120   1772   1201    380    165    -13       N  
ATOM    504  N   GLU A  61      15.890  17.742  58.241  1.00  8.71           N  
ANISOU  504  N   GLU A  61     1053   1176   1081    -83    -53     37       N  
ATOM    505  CA  GLU A  61      15.018  16.753  58.878  1.00  8.84           C  
ANISOU  505  CA  GLU A  61      934   1161   1265     -7    -85    137       C  
ATOM    506  C   GLU A  61      13.521  17.079  58.718  1.00  8.78           C  
ANISOU  506  C   GLU A  61      972   1235   1130    -26     47     48       C  
ATOM    507  O   GLU A  61      12.721  16.213  58.439  1.00  9.27           O  
ANISOU  507  O   GLU A  61      977   1254   1292    -53   -212      5       O  
ATOM    508  CB  GLU A  61      15.414  16.543  60.320  1.00  9.29           C  
ANISOU  508  CB  GLU A  61      945   1403   1182    -42     28     92       C  
ATOM    509  CG  GLU A  61      16.831  16.024  60.497  1.00  9.98           C  
ANISOU  509  CG  GLU A  61     1007   1447   1339     11   -122    173       C  
ATOM    510  CD  GLU A  61      17.118  14.731  59.777  1.00 11.63           C  
ANISOU  510  CD  GLU A  61     1035   1274   2109     -6    -29     79       C  
ATOM    511  OE1 GLU A  61      16.254  13.921  59.433  1.00 14.37           O  
ANISOU  511  OE1 GLU A  61     1479   1659   2324    -75    -23   -337       O  
ATOM    512  OE2 GLU A  61      18.343  14.510  59.536  1.00 13.49           O  
ANISOU  512  OE2 GLU A  61     1221   1946   1958    100    -45   -293       O  
ATOM    513  N   LEU A  62      13.167  18.364  58.817  1.00  8.74           N  
ANISOU  513  N   LEU A  62      934   1181   1207    -60      0     79       N  
ATOM    514  CA ALEU A  62      11.791  18.749  58.593  0.41  9.21           C  
ANISOU  514  CA ALEU A  62      948   1126   1425    -83    -19    196       C  
ATOM    515  CA BLEU A  62      11.810  18.786  58.583  0.59  9.55           C  
ANISOU  515  CA BLEU A  62      929   1285   1414    -30    -37    217       C  
ATOM    516  C   LEU A  62      11.409  18.488  57.132  1.00  9.52           C  
ANISOU  516  C   LEU A  62      809   1323   1483     41    -66    152       C  
ATOM    517  O   LEU A  62      10.251  18.123  56.893  1.00 10.77           O  
ANISOU  517  O   LEU A  62      836   1546   1711     30    -95      4       O  
ATOM    518  CB ALEU A  62      11.620  20.197  59.053  0.41 10.24           C  
ANISOU  518  CB ALEU A  62      911   1227   1753   -119    248    -15       C  
ATOM    519  CB BLEU A  62      11.559  20.275  58.841  0.59  9.83           C  
ANISOU  519  CB BLEU A  62      990   1326   1419     -6   -143    195       C  
ATOM    520  CG ALEU A  62      10.186  20.619  59.329  0.41 11.27           C  
ANISOU  520  CG ALEU A  62      958   1726   1600     53    -25   -238       C  
ATOM    521  CG BLEU A  62      11.497  20.672  60.303  0.59 10.37           C  
ANISOU  521  CG BLEU A  62      982   1535   1423    -64   -163     65       C  
ATOM    522  CD1ALEU A  62       9.605  19.834  60.494  0.41 13.11           C  
ANISOU  522  CD1ALEU A  62      696   2444   1841     23    255    -65       C  
ATOM    523  CD1BLEU A  62      11.526  22.176  60.436  0.59 16.30           C  
ANISOU  523  CD1BLEU A  62     2613   1541   2038   -206    601    -87       C  
ATOM    524  CD2ALEU A  62      10.086  22.112  59.580  0.41 15.19           C  
ANISOU  524  CD2ALEU A  62     2265   1802   1705    997   -444   -102       C  
ATOM    525  CD2BLEU A  62      10.259  20.113  60.997  0.59 11.90           C  
ANISOU  525  CD2BLEU A  62     1068   1866   1587    -16     51    154       C  
ATOM    526  N   ALA A  63      12.320  18.632  56.177  1.00  9.55           N  
ANISOU  526  N   ALA A  63      955   1326   1349    100   -137    211       N  
ATOM    527  CA  ALA A  63      12.043  18.326  54.799  1.00  9.42           C  
ANISOU  527  CA  ALA A  63      769   1374   1435     14   -229    179       C  
ATOM    528  C   ALA A  63      11.707  16.864  54.603  1.00  9.34           C  
ANISOU  528  C   ALA A  63      895   1275   1380     57    -55    121       C  
ATOM    529  O   ALA A  63      10.825  16.515  53.807  1.00 10.27           O  
ANISOU  529  O   ALA A  63      930   1523   1448    -29   -167    105       O  
ATOM    530  CB  ALA A  63      13.205  18.759  53.898  1.00 10.21           C  
ANISOU  530  CB  ALA A  63     1158   1338   1384    -48    -59    168       C  
ATOM    531  N   HIS A  64      12.356  15.974  55.344  1.00  8.81           N  
ANISOU  531  N   HIS A  64      783   1271   1295    -73    -96     71       N  
ATOM    532  CA  HIS A  64      11.994  14.545  55.296  1.00  8.88           C  
ANISOU  532  CA  HIS A  64     1010   1178   1184    -33    -20     66       C  
ATOM    533  C   HIS A  64      10.546  14.381  55.699  1.00  9.56           C  
ANISOU  533  C   HIS A  64      972   1086   1575    -55    -42     30       C  
ATOM    534  O   HIS A  64       9.751  13.698  55.066  1.00 10.79           O  
ANISOU  534  O   HIS A  64     1050   1456   1594   -175   -114      4       O  
ATOM    535  CB  HIS A  64      12.889  13.711  56.203  1.00  9.73           C  
ANISOU  535  CB  HIS A  64     1043   1391   1263    126    -16    105       C  
ATOM    536  CG  HIS A  64      14.184  13.325  55.591  1.00  9.32           C  
ANISOU  536  CG  HIS A  64     1046   1094   1401    -13      2    -14       C  
ATOM    537  ND1 HIS A  64      14.241  12.542  54.445  1.00  9.93           N  
ANISOU  537  ND1 HIS A  64     1093   1352   1329     48    -23   -103       N  
ATOM    538  CD2 HIS A  64      15.462  13.555  55.967  1.00  9.38           C  
ANISOU  538  CD2 HIS A  64      991   1391   1181    -15     48    -54       C  
ATOM    539  CE1 HIS A  64      15.530  12.363  54.157  1.00  9.82           C  
ANISOU  539  CE1 HIS A  64     1141   1216   1373    -42     26   -125       C  
ATOM    540  NE2 HIS A  64      16.319  12.968  55.052  1.00  9.85           N  
ANISOU  540  NE2 HIS A  64     1169   1368   1205    123    -83    -89       N  
ATOM    541  N   LEU A  65      10.177  14.986  56.814  1.00  9.71           N  
ANISOU  541  N   LEU A  65      845   1402   1441    -31    -33     67       N  
ATOM    542  CA  LEU A  65       8.845  14.865  57.366  1.00 10.58           C  
ANISOU  542  CA  LEU A  65      911   1385   1724      1     92     96       C  
ATOM    543  C   LEU A  65       7.825  15.463  56.404  1.00 11.05           C  
ANISOU  543  C   LEU A  65      945   1577   1677     41    -58    -47       C  
ATOM    544  O   LEU A  65       6.768  14.843  56.148  1.00 13.79           O  
ANISOU  544  O   LEU A  65      961   1767   2511    -38    -42    -86       O  
ATOM    545  CB  LEU A  65       8.752  15.553  58.722  1.00 11.05           C  
ANISOU  545  CB  LEU A  65      986   1637   1573    -15    147    132       C  
ATOM    546  CG  LEU A  65       9.476  14.860  59.856  1.00 11.86           C  
ANISOU  546  CG  LEU A  65     1303   1506   1697     33    117    145       C  
ATOM    547  CD1 LEU A  65       9.407  15.755  61.118  1.00 14.49           C  
ANISOU  547  CD1 LEU A  65     2161   1810   1534     65    118    125       C  
ATOM    548  CD2 LEU A  65       8.955  13.490  60.153  1.00 12.99           C  
ANISOU  548  CD2 LEU A  65     1171   1650   2113    -52    128    369       C  
ATOM    549  N   LYS A  66       8.073  16.647  55.889  1.00 11.30           N  
ANISOU  549  N   LYS A  66      831   1658   1804    164    -95    136       N  
ATOM    550  CA  LYS A  66       7.110  17.311  55.017  1.00 11.54           C  
ANISOU  550  CA  LYS A  66     1017   1602   1764    292   -131     29       C  
ATOM    551  C   LYS A  66       6.941  16.608  53.686  1.00 11.51           C  
ANISOU  551  C   LYS A  66      898   1541   1936    102   -293     32       C  
ATOM    552  O   LYS A  66       5.843  16.474  53.188  1.00 13.20           O  
ANISOU  552  O   LYS A  66      900   2053   2060     92   -264    -18       O  
ATOM    553  CB  LYS A  66       7.536  18.733  54.816  1.00 12.47           C  
ANISOU  553  CB  LYS A  66     1401   1509   1829    445   -111    -77       C  
ATOM    554  CG ALYS A  66       6.958  19.464  53.614  0.35 16.53           C  
ANISOU  554  CG ALYS A  66     2428   1641   2209    996   -228    111       C  
ATOM    555  CG BLYS A  66       6.438  19.531  54.080  0.65 11.19           C  
ANISOU  555  CG BLYS A  66     1274   1378   1600    286    143     22       C  
ATOM    556  CD ALYS A  66       6.378  20.830  53.957  0.35 14.95           C  
ANISOU  556  CD ALYS A  66     1986   1321   2375    475    246    147       C  
ATOM    557  CD BLYS A  66       6.926  20.986  54.003  0.65 15.81           C  
ANISOU  557  CD BLYS A  66     1685   1556   2764    -98   -150    536       C  
ATOM    558  CE ALYS A  66       5.765  21.517  52.755  0.35 16.43           C  
ANISOU  558  CE ALYS A  66     1828   1256   3159    324     99    727       C  
ATOM    559  CE BLYS A  66       5.803  21.907  53.581  0.65 17.84           C  
ANISOU  559  CE BLYS A  66     2111   1393   3276    149    -98    556       C  
ATOM    560  NZ ALYS A  66       4.557  22.340  53.076  0.35 20.32           N  
ANISOU  560  NZ ALYS A  66     1623   2202   3894    525   -386   -114       N  
ATOM    561  NZ BLYS A  66       5.529  21.647  52.131  0.65 20.59           N  
ANISOU  561  NZ BLYS A  66     1966   2944   2915    975    175   1018       N  
ATOM    562  N   ALA A  67       8.056  16.253  53.052  1.00 11.27           N  
ANISOU  562  N   ALA A  67      874   1686   1721     54   -281   -120       N  
ATOM    563  CA  ALA A  67       8.029  15.537  51.787  1.00 12.12           C  
ANISOU  563  CA  ALA A  67     1145   1686   1775     66   -397    -84       C  
ATOM    564  C   ALA A  67       7.630  14.092  51.942  1.00 12.28           C  
ANISOU  564  C   ALA A  67     1021   1717   1927    158   -442   -146       C  
ATOM    565  O   ALA A  67       7.379  13.416  50.927  1.00 14.84           O  
ANISOU  565  O   ALA A  67     1763   1866   2009   -183   -532   -216       O  
ATOM    566  CB  ALA A  67       9.376  15.695  51.073  1.00 13.37           C  
ANISOU  566  CB  ALA A  67     1384   1983   1712     94   -127   -114       C  
ATOM    567  N   GLU A  68       7.575  13.562  53.149  1.00 12.14           N  
ANISOU  567  N   GLU A  68     1097   1599   1916     11   -407   -120       N  
ATOM    568  CA  GLU A  68       7.104  12.233  53.487  1.00 13.35           C  
ANISOU  568  CA  GLU A  68     1256   1531   2283   -144   -246   -294       C  
ATOM    569  C   GLU A  68       7.935  11.176  52.788  1.00 11.64           C  
ANISOU  569  C   GLU A  68     1294   1492   1636   -117   -414   -163       C  
ATOM    570  O   GLU A  68       7.470  10.225  52.190  1.00 14.38           O  
ANISOU  570  O   GLU A  68     1366   1774   2324   -347   -293   -436       O  
ATOM    571  CB  GLU A  68       5.600  12.070  53.218  1.00 15.38           C  
ANISOU  571  CB  GLU A  68     1228   1849   2767   -129   -182    101       C  
ATOM    572  CG  GLU A  68       4.758  13.021  54.101  1.00 18.05           C  
ANISOU  572  CG  GLU A  68     1458   2492   2908    191     18    127       C  
ATOM    573  CD  GLU A  68       3.287  12.787  53.949  1.00 25.20           C  
ANISOU  573  CD  GLU A  68     1374   3677   4525    383    -20    -81       C  
ATOM    574  OE1 GLU A  68       2.875  12.689  52.781  1.00 35.21           O  
ANISOU  574  OE1 GLU A  68     1428   6881   5069    223   -861     -9       O  
ATOM    575  OE2 GLU A  68       2.518  12.748  54.922  1.00 35.25           O  
ANISOU  575  OE2 GLU A  68     1776   6117   5500   -165    650    735       O  
ATOM    576  N   THR A  69       9.254  11.377  52.879  1.00 11.33           N  
ANISOU  576  N   THR A  69     1206   1357   1744    -70   -339    -66       N  
ATOM    577  CA  THR A  69      10.195  10.465  52.247  1.00 12.80           C  
ANISOU  577  CA  THR A  69     1524   1487   1852    105   -429   -249       C  
ATOM    578  C   THR A  69      11.544  10.422  52.936  1.00 11.48           C  
ANISOU  578  C   THR A  69     1474   1252   1637     99   -322   -275       C  
ATOM    579  O   THR A  69      11.992  11.489  53.362  1.00 12.00           O  
ANISOU  579  O   THR A  69     1411   1225   1922    -31   -199   -262       O  
ATOM    580  CB  THR A  69      10.387  10.832  50.759  1.00 14.80           C  
ANISOU  580  CB  THR A  69     1969   1899   1756    518   -421   -338       C  
ATOM    581  OG1 THR A  69      11.264   9.840  50.193  1.00 17.05           O  
ANISOU  581  OG1 THR A  69     2196   2467   1817    851   -731   -773       O  
ATOM    582  CG2 THR A  69      10.974  12.203  50.536  1.00 16.84           C  
ANISOU  582  CG2 THR A  69     2276   2132   1990    530    -41    284       C  
ATOM    583  N   SER A  70      12.106   9.235  53.034  1.00 10.53           N  
ANISOU  583  N   SER A  70     1366   1207   1427    -22   -167   -118       N  
ATOM    584  CA  SER A  70      13.478   9.075  53.443  1.00 10.09           C  
ANISOU  584  CA  SER A  70     1220   1320   1295    -47    -13   -102       C  
ATOM    585  C   SER A  70      14.498   9.225  52.311  1.00 10.05           C  
ANISOU  585  C   SER A  70     1397   1279   1143    -35    -95    -10       C  
ATOM    586  O   SER A  70      15.682   9.449  52.544  1.00 10.94           O  
ANISOU  586  O   SER A  70     1222   1657   1277     78   -119   -115       O  
ATOM    587  CB  SER A  70      13.684   7.705  54.090  1.00 10.38           C  
ANISOU  587  CB  SER A  70     1180   1231   1533   -108     59     52       C  
ATOM    588  OG  SER A  70      12.992   7.606  55.302  1.00 13.30           O  
ANISOU  588  OG  SER A  70     1591   1629   1833    216    359    332       O  
ATOM    589  N   TYR A  71      14.013   9.087  51.089  1.00 11.65           N  
ANISOU  589  N   TYR A  71     1355   1812   1258   -209   -158    -64       N  
ATOM    590  CA  TYR A  71      14.853   9.274  49.933  1.00 11.62           C  
ANISOU  590  CA  TYR A  71     1644   1563   1207     -4      8   -143       C  
ATOM    591  C   TYR A  71      15.000  10.767  49.630  1.00 11.06           C  
ANISOU  591  C   TYR A  71     1466   1587   1148     54     55   -141       C  
ATOM    592  O   TYR A  71      14.006  11.490  49.686  1.00 11.93           O  
ANISOU  592  O   TYR A  71     1275   1813   1444     65     33      7       O  
ATOM    593  CB  TYR A  71      14.265   8.501  48.718  1.00 12.76           C  
ANISOU  593  CB  TYR A  71     1607   1856   1385    -80   -304   -239       C  
ATOM    594  CG  TYR A  71      14.999   8.811  47.447  1.00 13.03           C  
ANISOU  594  CG  TYR A  71     2089   1559   1302   -107   -195   -198       C  
ATOM    595  CD1 TYR A  71      14.353   9.421  46.380  1.00 16.55           C  
ANISOU  595  CD1 TYR A  71     3022   1987   1279    518   -370   -391       C  
ATOM    596  CD2 TYR A  71      16.360   8.520  47.284  1.00 13.69           C  
ANISOU  596  CD2 TYR A  71     2153   1495   1553    -43    138    -88       C  
ATOM    597  CE1 TYR A  71      15.006   9.712  45.220  1.00 18.51           C  
ANISOU  597  CE1 TYR A  71     4126   1609   1297    249   -226   -145       C  
ATOM    598  CE2 TYR A  71      17.008   8.852  46.098  1.00 16.95           C  
ANISOU  598  CE2 TYR A  71     2893   1849   1700   -183    537   -382       C  
ATOM    599  CZ  TYR A  71      16.325   9.460  45.081  1.00 21.85           C  
ANISOU  599  CZ  TYR A  71     4524   2064   1712    752    904    162       C  
ATOM    600  OH  TYR A  71      16.958   9.766  43.881  1.00 27.49           O  
ANISOU  600  OH  TYR A  71     6024   2391   2030      3   1380    155       O  
ATOM    601  N   HIS A  72      16.226  11.201  49.289  1.00 10.69           N  
ANISOU  601  N   HIS A  72     1372   1468   1220    146     77   -104       N  
ATOM    602  CA  HIS A  72      16.444  12.610  49.036  1.00 11.18           C  
ANISOU  602  CA  HIS A  72     1446   1530   1272     57    -63    -97       C  
ATOM    603  C   HIS A  72      16.023  12.923  47.578  1.00 11.96           C  
ANISOU  603  C   HIS A  72     1564   1652   1328    -98    -35     59       C  
ATOM    604  O   HIS A  72      16.858  13.093  46.682  1.00 14.02           O  
ANISOU  604  O   HIS A  72     1723   2153   1451     89    181     46       O  
ATOM    605  CB  HIS A  72      17.898  12.974  49.264  1.00 11.88           C  
ANISOU  605  CB  HIS A  72     1508   1626   1379     -5      5   -113       C  
ATOM    606  CG  HIS A  72      18.331  12.767  50.657  1.00 10.55           C  
ANISOU  606  CG  HIS A  72     1156   1494   1359     20     14   -245       C  
ATOM    607  ND1 HIS A  72      19.578  12.232  50.972  1.00 13.83           N  
ANISOU  607  ND1 HIS A  72     1362   2410   1483    461    116   -240       N  
ATOM    608  CD2 HIS A  72      17.842  13.125  51.851  1.00 11.23           C  
ANISOU  608  CD2 HIS A  72     1288   1610   1370    207    109    -92       C  
ATOM    609  CE1 HIS A  72      19.679  12.223  52.286  1.00 13.75           C  
ANISOU  609  CE1 HIS A  72     1620   2093   1512    565   -236   -445       C  
ATOM    610  NE2 HIS A  72      18.619  12.716  52.886  1.00 11.12           N  
ANISOU  610  NE2 HIS A  72     1317   1554   1355     56    -52   -294       N  
ATOM    611  N   SER A  73      14.740  13.011  47.391  1.00 11.82           N  
ANISOU  611  N   SER A  73     1570   1780   1140     -4    -58    174       N  
ATOM    612  CA  SER A  73      14.070  13.211  46.098  1.00 12.99           C  
ANISOU  612  CA  SER A  73     2142   1501   1291    103   -398   -112       C  
ATOM    613  C   SER A  73      14.113  14.660  45.703  1.00 13.49           C  
ANISOU  613  C   SER A  73     2474   1574   1079   -116   -143     25       C  
ATOM    614  O   SER A  73      14.488  15.549  46.454  1.00 12.47           O  
ANISOU  614  O   SER A  73     1851   1640   1247   -149   -164      3       O  
ATOM    615  CB  SER A  73      12.605  12.776  46.204  1.00 15.19           C  
ANISOU  615  CB  SER A  73     2151   1690   1930   -128   -785     20       C  
ATOM    616  OG  SER A  73      11.952  13.683  47.101  1.00 14.30           O  
ANISOU  616  OG  SER A  73     1791   1807   1834   -182   -472    259       O  
ATOM    617  N   SER A  74      13.637  14.921  44.469  1.00 15.31           N  
ANISOU  617  N   SER A  74     2670   1655   1492    -99   -577     85       N  
ATOM    618  CA ASER A  74      13.576  16.326  44.057  0.55 16.10           C  
ANISOU  618  CA ASER A  74     3082   1717   1319    -99   -531    151       C  
ATOM    619  CA BSER A  74      13.552  16.318  44.041  0.45 16.82           C  
ANISOU  619  CA BSER A  74     3199   1743   1449     14   -433    217       C  
ATOM    620  C   SER A  74      12.603  17.103  44.947  1.00 14.20           C  
ANISOU  620  C   SER A  74     2450   1591   1355   -107   -894    158       C  
ATOM    621  O   SER A  74      12.816  18.292  45.251  1.00 15.03           O  
ANISOU  621  O   SER A  74     2437   1661   1612   -310   -595     36       O  
ATOM    622  CB ASER A  74      13.156  16.461  42.602  0.55 19.26           C  
ANISOU  622  CB ASER A  74     3780   2175   1361    -98   -621    266       C  
ATOM    623  CB BSER A  74      13.108  16.369  42.582  0.45 18.22           C  
ANISOU  623  CB BSER A  74     3545   1941   1438   -128   -456    278       C  
ATOM    624  OG ASER A  74      14.010  15.755  41.732  0.55 21.28           O  
ANISOU  624  OG ASER A  74     3269   3543   1274   -506   -333     11       O  
ATOM    625  OG BSER A  74      11.805  15.825  42.417  0.45 22.35           O  
ANISOU  625  OG BSER A  74     3584   2674   2233   -214  -1026    447       O  
ATOM    626  N   SER A  75      11.511  16.453  45.404  1.00 15.29           N  
ANISOU  626  N   SER A  75     2392   1551   1868   -151   -878    -14       N  
ATOM    627  CA ASER A  75      10.561  17.139  46.281  0.45 14.83           C  
ANISOU  627  CA ASER A  75     2158   1456   2020   -136   -882    131       C  
ATOM    628  CA BSER A  75      10.594  17.242  46.245  0.55 15.84           C  
ANISOU  628  CA BSER A  75     1960   1882   2177    -61  -1008   -100       C  
ATOM    629  C   SER A  75      11.198  17.479  47.618  1.00 13.48           C  
ANISOU  629  C   SER A  75     1676   1586   1860    -10   -608     65       C  
ATOM    630  O   SER A  75      10.945  18.535  48.212  1.00 15.49           O  
ANISOU  630  O   SER A  75     1774   1864   2246    275   -754   -295       O  
ATOM    631  CB ASER A  75       9.334  16.245  46.479  0.45 17.47           C  
ANISOU  631  CB ASER A  75     1959   2096   2584   -271  -1205    456       C  
ATOM    632  CB BSER A  75       9.255  16.510  46.344  0.55 17.86           C  
ANISOU  632  CB BSER A  75     2163   2378   2247   -391  -1078    369       C  
ATOM    633  OG ASER A  75       8.657  16.037  45.253  0.45 23.52           O  
ANISOU  633  OG ASER A  75     2861   2920   3157   -397  -1679   -449       O  
ATOM    634  OG BSER A  75       9.525  15.215  46.857  0.55 26.91           O  
ANISOU  634  OG BSER A  75     4298   1931   3994   -698  -1384    372       O  
ATOM    635  N   PHE A  76      12.009  16.550  48.104  1.00 12.37           N  
ANISOU  635  N   PHE A  76     1534   1582   1582    -45   -415    -59       N  
ATOM    636  CA  PHE A  76      12.769  16.804  49.331  1.00 11.47           C  
ANISOU  636  CA  PHE A  76     1322   1667   1371   -106   -271    101       C  
ATOM    637  C   PHE A  76      13.636  18.027  49.192  1.00 11.07           C  
ANISOU  637  C   PHE A  76     1317   1556   1333     16   -277     -7       C  
ATOM    638  O   PHE A  76      13.659  18.944  50.010  1.00 11.66           O  
ANISOU  638  O   PHE A  76     1446   1556   1430     -8   -205     19       O  
ATOM    639  CB  PHE A  76      13.588  15.518  49.644  1.00 11.21           C  
ANISOU  639  CB  PHE A  76     1424   1581   1254     -2    -43    -76       C  
ATOM    640  CG  PHE A  76      14.582  15.746  50.755  1.00 10.58           C  
ANISOU  640  CG  PHE A  76     1264   1507   1247     88    -42    -84       C  
ATOM    641  CD1 PHE A  76      14.182  15.583  52.094  1.00 10.50           C  
ANISOU  641  CD1 PHE A  76     1130   1597   1264     38     27     16       C  
ATOM    642  CD2 PHE A  76      15.886  16.115  50.487  1.00 10.86           C  
ANISOU  642  CD2 PHE A  76     1364   1518   1244     10     87    177       C  
ATOM    643  CE1 PHE A  76      15.063  15.835  53.111  1.00 11.13           C  
ANISOU  643  CE1 PHE A  76     1277   1694   1256    177   -114    125       C  
ATOM    644  CE2 PHE A  76      16.754  16.404  51.514  1.00 10.82           C  
ANISOU  644  CE2 PHE A  76     1206   1457   1450    124    -22      0       C  
ATOM    645  CZ  PHE A  76      16.346  16.258  52.798  1.00 10.55           C  
ANISOU  645  CZ  PHE A  76     1319   1341   1351     86   -151    -81       C  
ATOM    646  N   TRP A  77      14.454  18.057  48.123  1.00 11.35           N  
ANISOU  646  N   TRP A  77     1560   1500   1253   -111   -246    133       N  
ATOM    647  CA  TRP A  77      15.394  19.137  47.940  1.00 12.15           C  
ANISOU  647  CA  TRP A  77     1873   1380   1363   -125   -131    134       C  
ATOM    648  C   TRP A  77      14.681  20.459  47.692  1.00 12.14           C  
ANISOU  648  C   TRP A  77     2023   1348   1244   -143   -466    -55       C  
ATOM    649  O   TRP A  77      15.161  21.498  48.075  1.00 12.23           O  
ANISOU  649  O   TRP A  77     1790   1344   1514    -74   -297     48       O  
ATOM    650  CB  TRP A  77      16.431  18.866  46.846  1.00 12.79           C  
ANISOU  650  CB  TRP A  77     1778   1679   1405   -228    -67    231       C  
ATOM    651  CG  TRP A  77      17.400  17.828  47.255  1.00 12.38           C  
ANISOU  651  CG  TRP A  77     1824   1585   1295   -243     71    151       C  
ATOM    652  CD1 TRP A  77      17.576  16.603  46.691  1.00 12.64           C  
ANISOU  652  CD1 TRP A  77     1746   1717   1339   -161    184     38       C  
ATOM    653  CD2 TRP A  77      18.336  17.864  48.351  1.00 12.41           C  
ANISOU  653  CD2 TRP A  77     1340   1629   1744   -195    -14     36       C  
ATOM    654  NE1 TRP A  77      18.540  15.859  47.313  1.00 13.34           N  
ANISOU  654  NE1 TRP A  77     1582   1913   1574    -29    303    -66       N  
ATOM    655  CE2 TRP A  77      19.034  16.629  48.365  1.00 13.05           C  
ANISOU  655  CE2 TRP A  77     1444   1790   1726    -55    117    -16       C  
ATOM    656  CE3 TRP A  77      18.658  18.795  49.333  1.00 12.92           C  
ANISOU  656  CE3 TRP A  77     1436   1799   1675   -251    -66     -1       C  
ATOM    657  CZ2 TRP A  77      20.037  16.300  49.301  1.00 13.52           C  
ANISOU  657  CZ2 TRP A  77     1475   1737   1925     -2     71    103       C  
ATOM    658  CZ3 TRP A  77      19.654  18.487  50.262  1.00 13.80           C  
ANISOU  658  CZ3 TRP A  77     1310   2114   1819    -27    -59   -194       C  
ATOM    659  CH2 TRP A  77      20.319  17.257  50.237  1.00 14.82           C  
ANISOU  659  CH2 TRP A  77     1440   2112   2078    -49    -92   -119       C  
ATOM    660  N   ARG A  78      13.475  20.409  47.061  1.00 13.75           N  
ANISOU  660  N   ARG A  78     2218   1445   1561   -148   -608    145       N  
ATOM    661  CA  ARG A  78      12.709  21.639  46.903  1.00 14.16           C  
ANISOU  661  CA  ARG A  78     2107   1661   1613    -54   -571    302       C  
ATOM    662  C   ARG A  78      12.377  22.298  48.250  1.00 13.04           C  
ANISOU  662  C   ARG A  78     1718   1459   1778    -73   -604    229       C  
ATOM    663  O   ARG A  78      12.427  23.520  48.365  1.00 14.03           O  
ANISOU  663  O   ARG A  78     2088   1459   1784   -189   -381    364       O  
ATOM    664  CB  ARG A  78      11.410  21.349  46.169  1.00 18.70           C  
ANISOU  664  CB  ARG A  78     2456   2308   2340    176  -1088   -302       C  
ATOM    665  CG  ARG A  78      10.341  22.368  46.015  1.00 25.01           C  
ANISOU  665  CG  ARG A  78     2803   2993   3708    515  -1561     59       C  
ATOM    666  CD  ARG A  78       9.336  22.052  44.914  1.00 35.74           C  
ANISOU  666  CD  ARG A  78     2950   4709   5923   -320  -2844    585       C  
ATOM    667  NE  ARG A  78       8.179  21.263  45.341  1.00 45.45           N  
ANISOU  667  NE  ARG A  78     3285   5855   8127   -844  -2213    538       N  
ATOM    668  CZ  ARG A  78       7.784  20.056  44.966  1.00 43.76           C  
ANISOU  668  CZ  ARG A  78     2219   5860   8548   -699   -718    -59       C  
ATOM    669  NH1 ARG A  78       8.461  19.319  44.076  1.00 45.70           N  
ANISOU  669  NH1 ARG A  78     4641   7234   5488   1150  -1682    865       N  
ATOM    670  NH2 ARG A  78       6.681  19.497  45.474  1.00 55.74           N  
ANISOU  670  NH2 ARG A  78     2936   5328  12914    -15    478   2239       N  
ATOM    671  N   GLU A  79      12.083  21.478  49.259  1.00 12.06           N  
ANISOU  671  N   GLU A  79     1381   1455   1746   -113   -556    229       N  
ATOM    672  CA  GLU A  79      11.810  22.065  50.573  1.00 12.14           C  
ANISOU  672  CA  GLU A  79     1290   1427   1897    -44   -337    205       C  
ATOM    673  C   GLU A  79      13.086  22.697  51.128  1.00 10.94           C  
ANISOU  673  C   GLU A  79     1208   1334   1615     -9   -270    142       C  
ATOM    674  O   GLU A  79      13.084  23.803  51.651  1.00 11.26           O  
ANISOU  674  O   GLU A  79     1325   1367   1585     16   -202    168       O  
ATOM    675  CB  GLU A  79      11.292  21.006  51.535  1.00 12.71           C  
ANISOU  675  CB  GLU A  79     1248   1412   2169     -6   -103    252       C  
ATOM    676  CG  GLU A  79       9.970  20.400  51.123  1.00 14.71           C  
ANISOU  676  CG  GLU A  79     1138   1942   2508    -82     -2    139       C  
ATOM    677  CD  GLU A  79       8.854  21.416  51.062  1.00 17.59           C  
ANISOU  677  CD  GLU A  79     1209   2020   3454     45   -259    141       C  
ATOM    678  OE1 GLU A  79       8.916  22.500  51.688  1.00 17.72           O  
ANISOU  678  OE1 GLU A  79     1436   1861   3436     46   -204    384       O  
ATOM    679  OE2 GLU A  79       7.813  21.067  50.444  1.00 27.11           O  
ANISOU  679  OE2 GLU A  79     1396   3045   5859    307  -1043   -912       O  
ATOM    680  N   VAL A  80      14.204  21.968  51.093  1.00 10.36           N  
ANISOU  680  N   VAL A  80     1086   1294   1558   -116    -78    228       N  
ATOM    681  CA  VAL A  80      15.494  22.489  51.592  1.00 10.14           C  
ANISOU  681  CA  VAL A  80     1108   1311   1434    -77   -153    170       C  
ATOM    682  C   VAL A  80      15.858  23.804  50.934  1.00 10.25           C  
ANISOU  682  C   VAL A  80     1194   1312   1388    -64   -129    105       C  
ATOM    683  O   VAL A  80      16.341  24.738  51.598  1.00 10.60           O  
ANISOU  683  O   VAL A  80     1178   1350   1499   -191   -199    131       O  
ATOM    684  CB  VAL A  80      16.592  21.417  51.403  1.00  9.99           C  
ANISOU  684  CB  VAL A  80     1166   1334   1294     -8   -192     17       C  
ATOM    685  CG1 VAL A  80      17.948  21.988  51.717  1.00 12.53           C  
ANISOU  685  CG1 VAL A  80     1192   1710   1861    -55   -366    202       C  
ATOM    686  CG2 VAL A  80      16.311  20.167  52.212  1.00 11.21           C  
ANISOU  686  CG2 VAL A  80     1486   1332   1442    109   -124    154       C  
ATOM    687  N   GLU A  81      15.557  23.889  49.641  1.00 10.01           N  
ANISOU  687  N   GLU A  81     1153   1286   1365    -74    -75     88       N  
ATOM    688  CA  GLU A  81      15.906  25.065  48.849  1.00 10.99           C  
ANISOU  688  CA  GLU A  81     1362   1350   1463   -110   -169    225       C  
ATOM    689  C   GLU A  81      15.040  26.279  49.118  1.00 11.52           C  
ANISOU  689  C   GLU A  81     1622   1367   1386    -30   -138    262       C  
ATOM    690  O   GLU A  81      15.326  27.357  48.630  1.00 12.42           O  
ANISOU  690  O   GLU A  81     1698   1373   1647     27    -61    333       O  
ATOM    691  CB  GLU A  81      15.935  24.675  47.359  1.00 13.87           C  
ANISOU  691  CB  GLU A  81     2262   1531   1477    132   -108    222       C  
ATOM    692  CG  GLU A  81      17.146  23.781  47.053  1.00 14.13           C  
ANISOU  692  CG  GLU A  81     2105   1745   1520     31   -129     55       C  
ATOM    693  CD  GLU A  81      17.119  23.124  45.712  1.00 18.58           C  
ANISOU  693  CD  GLU A  81     2612   2686   1762    399   -292   -415       C  
ATOM    694  OE1 GLU A  81      17.883  22.147  45.526  1.00 18.71           O  
ANISOU  694  OE1 GLU A  81     2330   2650   2127     86    262   -421       O  
ATOM    695  OE2 GLU A  81      16.344  23.556  44.839  1.00 26.80           O  
ANISOU  695  OE2 GLU A  81     4124   4401   1659   1176   -755   -234       O  
ATOM    696  N   LYS A  82      14.019  26.141  49.963  1.00 11.17           N  
ANISOU  696  N   LYS A  82     1355   1284   1604     -4   -166    121       N  
ATOM    697  CA  LYS A  82      13.337  27.335  50.491  1.00 11.44           C  
ANISOU  697  CA  LYS A  82     1374   1505   1467    101   -273    189       C  
ATOM    698  C   LYS A  82      14.240  28.147  51.405  1.00 10.19           C  
ANISOU  698  C   LYS A  82     1202   1202   1469     98    -26    216       C  
ATOM    699  O   LYS A  82      13.945  29.335  51.634  1.00 11.61           O  
ANISOU  699  O   LYS A  82     1247   1366   1797    159   -186    149       O  
ATOM    700  CB  LYS A  82      12.022  26.939  51.217  1.00 12.31           C  
ANISOU  700  CB  LYS A  82     1239   1678   1760     90   -215     63       C  
ATOM    701  CG  LYS A  82      11.046  26.308  50.242  1.00 12.99           C  
ANISOU  701  CG  LYS A  82     1258   1630   2048     27   -239     48       C  
ATOM    702  CD  LYS A  82       9.821  25.805  50.990  1.00 13.72           C  
ANISOU  702  CD  LYS A  82     1172   1878   2161     49   -265    234       C  
ATOM    703  CE  LYS A  82       8.757  25.278  50.074  1.00 16.78           C  
ANISOU  703  CE  LYS A  82     1572   2095   2708   -350   -625    295       C  
ATOM    704  NZ  LYS A  82       7.615  24.749  50.855  1.00 18.92           N  
ANISOU  704  NZ  LYS A  82     1643   2356   3189   -433   -391    305       N  
ATOM    705  N   VAL A  83      15.328  27.568  51.878  1.00 10.97           N  
ANISOU  705  N   VAL A  83     1204   1447   1517    138   -155    105       N  
ATOM    706  CA  VAL A  83      16.303  28.242  52.710  1.00 11.15           C  
ANISOU  706  CA  VAL A  83     1343   1436   1458      5    -98     20       C  
ATOM    707  C   VAL A  83      17.690  28.218  52.040  1.00 10.29           C  
ANISOU  707  C   VAL A  83     1328   1072   1510    -72   -221    325       C  
ATOM    708  O   VAL A  83      18.291  29.281  51.983  1.00 11.26           O  
ANISOU  708  O   VAL A  83     1439   1072   1765    -99   -197    267       O  
ATOM    709  CB  VAL A  83      16.430  27.585  54.107  1.00 11.11           C  
ANISOU  709  CB  VAL A  83     1154   1620   1445    -46   -128     56       C  
ATOM    710  CG1 VAL A  83      17.542  28.233  54.890  1.00 12.32           C  
ANISOU  710  CG1 VAL A  83     1543   1542   1596   -359   -256    277       C  
ATOM    711  CG2 VAL A  83      15.103  27.720  54.817  1.00 12.33           C  
ANISOU  711  CG2 VAL A  83     1346   1657   1680     65     83    134       C  
ATOM    712  N   PHE A  84      18.135  27.041  51.589  1.00 10.45           N  
ANISOU  712  N   PHE A  84     1216   1078   1679    -51   -122    237       N  
ATOM    713  CA  PHE A  84      19.514  26.869  51.131  1.00 10.82           C  
ANISOU  713  CA  PHE A  84     1191   1363   1559   -123   -133    289       C  
ATOM    714  C   PHE A  84      19.530  26.745  49.613  1.00 11.12           C  
ANISOU  714  C   PHE A  84     1312   1322   1592   -152   -130    180       C  
ATOM    715  O   PHE A  84      19.157  25.681  49.102  1.00 12.03           O  
ANISOU  715  O   PHE A  84     1554   1313   1704   -190     11     57       O  
ATOM    716  CB  PHE A  84      20.103  25.621  51.773  1.00 10.64           C  
ANISOU  716  CB  PHE A  84     1091   1234   1717   -118     22    311       C  
ATOM    717  CG  PHE A  84      20.177  25.742  53.280  1.00 10.87           C  
ANISOU  717  CG  PHE A  84     1311   1192   1626    -63    -12    379       C  
ATOM    718  CD1 PHE A  84      19.166  25.239  54.090  1.00 11.13           C  
ANISOU  718  CD1 PHE A  84     1134   1371   1725    -65    -56    390       C  
ATOM    719  CD2 PHE A  84      21.219  26.379  53.909  1.00 11.28           C  
ANISOU  719  CD2 PHE A  84     1177   1592   1517   -156     39    487       C  
ATOM    720  CE1 PHE A  84      19.172  25.363  55.455  1.00 12.21           C  
ANISOU  720  CE1 PHE A  84     1377   1590   1671    178    -33    573       C  
ATOM    721  CE2 PHE A  84      21.300  26.512  55.272  1.00 12.21           C  
ANISOU  721  CE2 PHE A  84     1449   1722   1470     91    -35    489       C  
ATOM    722  CZ  PHE A  84      20.247  26.008  56.049  1.00 11.90           C  
ANISOU  722  CZ  PHE A  84     1611   1478   1431    129     78    337       C  
ATOM    723  N   PRO A  85      19.860  27.787  48.863  1.00 11.58           N  
ANISOU  723  N   PRO A  85     1555   1422   1423   -213   -293    214       N  
ATOM    724  CA  PRO A  85      19.742  27.749  47.404  1.00 12.23           C  
ANISOU  724  CA  PRO A  85     1575   1577   1494    241   -202    318       C  
ATOM    725  C   PRO A  85      20.881  27.023  46.744  1.00 12.33           C  
ANISOU  725  C   PRO A  85     1445   1707   1535     33   -155    138       C  
ATOM    726  O   PRO A  85      22.017  27.064  47.199  1.00 12.93           O  
ANISOU  726  O   PRO A  85     1499   1992   1419    138    -98     -5       O  
ATOM    727  CB  PRO A  85      19.763  29.255  47.034  1.00 13.57           C  
ANISOU  727  CB  PRO A  85     1905   1618   1634    139   -108    336       C  
ATOM    728  CG  PRO A  85      20.649  29.897  48.085  1.00 13.20           C  
ANISOU  728  CG  PRO A  85     1777   1727   1511   -167    107    407       C  
ATOM    729  CD  PRO A  85      20.350  29.103  49.348  1.00 12.79           C  
ANISOU  729  CD  PRO A  85     1808   1440   1613   -359    -85    356       C  
ATOM    730  N   GLY A  86      20.614  26.362  45.631  1.00 14.10           N  
ANISOU  730  N   GLY A  86     1701   2035   1621    -28   -185     14       N  
ATOM    731  CA  GLY A  86      21.685  25.953  44.743  1.00 14.39           C  
ANISOU  731  CA  GLY A  86     2009   2039   1419    137    -57    233       C  
ATOM    732  C   GLY A  86      22.604  24.965  45.397  1.00 13.57           C  
ANISOU  732  C   GLY A  86     1877   1763   1514     -9   -142     60       C  
ATOM    733  O   GLY A  86      22.231  23.907  45.889  1.00 14.65           O  
ANISOU  733  O   GLY A  86     1817   1802   1947     84     38    184       O  
ATOM    734  N   GLU A  87      23.896  25.278  45.368  1.00 14.32           N  
ANISOU  734  N   GLU A  87     1790   1856   1797     83    225    199       N  
ATOM    735  CA  GLU A  87      24.927  24.455  45.924  1.00 15.38           C  
ANISOU  735  CA  GLU A  87     1864   1898   2080    444    126   -326       C  
ATOM    736  C   GLU A  87      25.085  24.595  47.431  1.00 15.23           C  
ANISOU  736  C   GLU A  87     1785   1906   2095    340    -96   -253       C  
ATOM    737  O   GLU A  87      25.950  23.923  48.029  1.00 14.88           O  
ANISOU  737  O   GLU A  87     1410   2097   2145    213    145     11       O  
ATOM    738  CB  GLU A  87      26.251  24.704  45.177  1.00 18.59           C  
ANISOU  738  CB  GLU A  87     1987   2607   2469    467    326    -28       C  
ATOM    739  CG  GLU A  87      26.102  24.379  43.678  1.00 27.60           C  
ANISOU  739  CG  GLU A  87     3963   4451   2071   1545    667    395       C  
ATOM    740  CD  GLU A  87      27.000  25.321  42.894  1.00 46.27           C  
ANISOU  740  CD  GLU A  87     7292   7107   3179   -787   1351   1010       C  
ATOM    741  OE1 GLU A  87      27.235  26.413  43.485  1.00 72.53           O  
ANISOU  741  OE1 GLU A  87    11295   8842   7420  -4409   3606  -1005       O  
ATOM    742  OE2 GLU A  87      27.425  25.020  41.763  1.00 43.75           O  
ANISOU  742  OE2 GLU A  87     4545   9020   3060    899    909   1851       O  
ATOM    743  N   ARG A  88      24.286  25.417  48.066  1.00 12.69           N  
ANISOU  743  N   ARG A  88     1339   1821   1663     25    186    113       N  
ATOM    744  CA  ARG A  88      24.557  25.726  49.506  1.00 12.99           C  
ANISOU  744  CA  ARG A  88     1528   1585   1823   -258    -37    -28       C  
ATOM    745  C   ARG A  88      24.296  24.537  50.413  1.00 12.45           C  
ANISOU  745  C   ARG A  88     1440   1629   1662    -79   -197     14       C  
ATOM    746  O   ARG A  88      25.066  24.370  51.356  1.00 12.90           O  
ANISOU  746  O   ARG A  88     1149   1931   1820    -51   -144    -12       O  
ATOM    747  CB  ARG A  88      23.713  26.937  49.939  1.00 12.88           C  
ANISOU  747  CB  ARG A  88     1596   1740   1559    -25   -104     80       C  
ATOM    748  CG  ARG A  88      24.043  27.453  51.334  1.00 13.48           C  
ANISOU  748  CG  ARG A  88     1741   1646   1733   -165   -280    -14       C  
ATOM    749  CD  ARG A  88      25.459  27.966  51.399  1.00 15.19           C  
ANISOU  749  CD  ARG A  88     1801   2336   1635   -239   -323    -43       C  
ATOM    750  NE  ARG A  88      25.716  28.765  52.589  1.00 13.39           N  
ANISOU  750  NE  ARG A  88     1818   1470   1798   -326   -320    207       N  
ATOM    751  CZ  ARG A  88      26.804  29.449  52.746  1.00 13.68           C  
ANISOU  751  CZ  ARG A  88     1718   1423   2059   -316   -168    111       C  
ATOM    752  NH1 ARG A  88      27.730  29.477  51.799  1.00 15.32           N  
ANISOU  752  NH1 ARG A  88     1651   2096   2073   -293   -228    205       N  
ATOM    753  NH2 ARG A  88      26.984  30.119  53.846  1.00 15.10           N  
ANISOU  753  NH2 ARG A  88     1723   1801   2212   -225   -292   -157       N  
ATOM    754  N   ALA A  89      23.260  23.718  50.190  1.00 11.81           N  
ANISOU  754  N   ALA A  89     1266   1726   1495   -139     34     70       N  
ATOM    755  CA  ALA A  89      23.058  22.602  51.121  1.00 11.82           C  
ANISOU  755  CA  ALA A  89     1401   1537   1554     32     12      1       C  
ATOM    756  C   ALA A  89      24.237  21.681  51.173  1.00 12.34           C  
ANISOU  756  C   ALA A  89     1432   1586   1671     -2   -157   -178       C  
ATOM    757  O   ALA A  89      24.658  21.217  52.228  1.00 13.47           O  
ANISOU  757  O   ALA A  89     1272   1962   1885     35   -156     97       O  
ATOM    758  CB  ALA A  89      21.847  21.766  50.663  1.00 12.97           C  
ANISOU  758  CB  ALA A  89     1260   1768   1899    -99    -53    314       C  
ATOM    759  N   LYS A  90      24.831  21.367  50.018  1.00 12.83           N  
ANISOU  759  N   LYS A  90     1370   1658   1845    181    -37   -134       N  
ATOM    760  CA  LYS A  90      25.974  20.460  50.030  1.00 14.66           C  
ANISOU  760  CA  LYS A  90     1499   2053   2019    379   -135   -130       C  
ATOM    761  C   LYS A  90      27.159  21.130  50.690  1.00 13.44           C  
ANISOU  761  C   LYS A  90     1391   2030   1684    366     82    -51       C  
ATOM    762  O   LYS A  90      27.929  20.433  51.341  1.00 14.74           O  
ANISOU  762  O   LYS A  90     1529   2096   1974    305   -165     71       O  
ATOM    763  CB  LYS A  90      26.266  19.989  48.608  1.00 22.10           C  
ANISOU  763  CB  LYS A  90     2091   3788   2519   1128   -428  -1319       C  
ATOM    764  CG  LYS A  90      25.317  18.878  48.134  1.00 30.57           C  
ANISOU  764  CG  LYS A  90     4914   3394   3306    235   -701  -1357       C  
ATOM    765  CD  LYS A  90      25.534  17.552  48.887  1.00 39.99           C  
ANISOU  765  CD  LYS A  90     5715   4336   5145    225   -162    120       C  
ATOM    766  CE  LYS A  90      24.260  16.717  48.952  1.00 36.99           C  
ANISOU  766  CE  LYS A  90     4981   4608   4464    667  -1261   1323       C  
ATOM    767  NZ  LYS A  90      24.352  15.566  49.895  1.00 37.36           N  
ANISOU  767  NZ  LYS A  90     7110   3579   3506   1839   1387    403       N  
ATOM    768  N   GLU A  91      27.356  22.419  50.545  1.00 13.92           N  
ANISOU  768  N   GLU A  91     1516   2050   1724    238   -110     -2       N  
ATOM    769  CA  GLU A  91      28.434  23.156  51.208  1.00 13.73           C  
ANISOU  769  CA  GLU A  91     1197   2219   1802    222    -29     45       C  
ATOM    770  C   GLU A  91      28.276  23.050  52.742  1.00 12.66           C  
ANISOU  770  C   GLU A  91      945   2074   1793    -87    -83      3       C  
ATOM    771  O   GLU A  91      29.224  22.783  53.494  1.00 14.10           O  
ANISOU  771  O   GLU A  91      971   2485   1904     84     38    335       O  
ATOM    772  CB  GLU A  91      28.481  24.603  50.795  1.00 15.80           C  
ANISOU  772  CB  GLU A  91     1683   2392   1927   -156    131    323       C  
ATOM    773  CG  GLU A  91      29.492  25.476  51.487  1.00 18.96           C  
ANISOU  773  CG  GLU A  91     2110   2519   2575   -429   -363    583       C  
ATOM    774  CD  GLU A  91      30.914  24.968  51.477  1.00 25.23           C  
ANISOU  774  CD  GLU A  91     2064   4287   3234   -114   -609   -434       C  
ATOM    775  OE1 GLU A  91      31.285  24.341  50.451  1.00 31.45           O  
ANISOU  775  OE1 GLU A  91     2529   5354   4067   -715    536  -1061       O  
ATOM    776  OE2 GLU A  91      31.601  25.235  52.507  1.00 29.02           O  
ANISOU  776  OE2 GLU A  91     2163   5790   3071  -1293   -671    547       O  
ATOM    777  N   ILE A  92      27.068  23.264  53.236  1.00 12.27           N  
ANISOU  777  N   ILE A  92     1077   1943   1644     95    -68    211       N  
ATOM    778  CA  ILE A  92      26.846  23.190  54.684  1.00 11.92           C  
ANISOU  778  CA  ILE A  92     1176   1825   1528    -77   -101    109       C  
ATOM    779  C   ILE A  92      26.995  21.751  55.144  1.00 11.52           C  
ANISOU  779  C   ILE A  92     1135   1879   1363     66     74     37       C  
ATOM    780  O   ILE A  92      27.559  21.486  56.212  1.00 12.62           O  
ANISOU  780  O   ILE A  92     1214   1930   1650    -30   -154    231       O  
ATOM    781  CB  ILE A  92      25.514  23.837  55.046  1.00 12.05           C  
ANISOU  781  CB  ILE A  92     1129   1937   1512      9   -242    -45       C  
ATOM    782  CG1 ILE A  92      25.476  25.314  54.677  1.00 14.56           C  
ANISOU  782  CG1 ILE A  92     1930   1794   1807     34     26   -122       C  
ATOM    783  CG2 ILE A  92      25.205  23.610  56.518  1.00 14.68           C  
ANISOU  783  CG2 ILE A  92     1215   2604   1757    -66    117    178       C  
ATOM    784  CD1 ILE A  92      26.606  26.212  55.153  1.00 17.51           C  
ANISOU  784  CD1 ILE A  92     2021   1892   2741    -11   -384      4       C  
ATOM    785  N   GLU A  93      26.459  20.772  54.434  1.00 12.71           N  
ANISOU  785  N   GLU A  93     1345   1844   1640    -51    -29     95       N  
ATOM    786  CA  GLU A  93      26.710  19.391  54.776  1.00 12.92           C  
ANISOU  786  CA  GLU A  93     1382   1874   1655    -73   -138    155       C  
ATOM    787  C   GLU A  93      28.193  19.069  54.881  1.00 14.53           C  
ANISOU  787  C   GLU A  93     1404   1992   2124    -30   -387    322       C  
ATOM    788  O   GLU A  93      28.601  18.372  55.796  1.00 15.05           O  
ANISOU  788  O   GLU A  93     1817   1893   2007    255   -373    151       O  
ATOM    789  CB  GLU A  93      26.086  18.461  53.741  1.00 14.74           C  
ANISOU  789  CB  GLU A  93     1561   2114   1925   -192   -237    -48       C  
ATOM    790  CG  GLU A  93      24.600  18.342  53.860  1.00 14.66           C  
ANISOU  790  CG  GLU A  93     1551   2106   1914   -135    -72   -143       C  
ATOM    791  CD  GLU A  93      24.023  17.271  52.957  1.00 20.09           C  
ANISOU  791  CD  GLU A  93     1732   2536   3363   -407    175  -1030       C  
ATOM    792  OE1 GLU A  93      22.797  17.286  52.843  1.00 19.15           O  
ANISOU  792  OE1 GLU A  93     1719   2295   3262   -366     54   -785       O  
ATOM    793  OE2 GLU A  93      24.694  16.403  52.353  1.00 28.72           O  
ANISOU  793  OE2 GLU A  93     2202   4175   4534    206   -171  -2522       O  
ATOM    794  N   ASP A  94      28.960  19.592  53.980  1.00 13.93           N  
ANISOU  794  N   ASP A  94     1400   2098   1796    189    -94   -108       N  
ATOM    795  CA  ASP A  94      30.404  19.352  54.011  1.00 15.23           C  
ANISOU  795  CA  ASP A  94     1460   2158   2167    230    -72     61       C  
ATOM    796  C   ASP A  94      31.000  19.932  55.276  1.00 13.73           C  
ANISOU  796  C   ASP A  94     1018   2147   2051    203     76    178       C  
ATOM    797  O   ASP A  94      31.892  19.335  55.888  1.00 15.97           O  
ANISOU  797  O   ASP A  94     1298   2775   1996    496    119    366       O  
ATOM    798  CB  ASP A  94      31.058  19.951  52.765  1.00 17.12           C  
ANISOU  798  CB  ASP A  94     1608   2762   2135    158    114    115       C  
ATOM    799  CG  ASP A  94      30.857  19.178  51.479  1.00 22.75           C  
ANISOU  799  CG  ASP A  94     2941   3454   2249    979    -33   -306       C  
ATOM    800  OD1 ASP A  94      30.382  18.016  51.553  1.00 34.58           O  
ANISOU  800  OD1 ASP A  94     5103   3604   4432    129  -1303  -1050       O  
ATOM    801  OD2 ASP A  94      31.132  19.645  50.347  1.00 35.15           O  
ANISOU  801  OD2 ASP A  94     4573   6673   2110   1560    221    282       O  
ATOM    802  N   ARG A  95      30.576  21.135  55.648  1.00 13.04           N  
ANISOU  802  N   ARG A  95     1047   2084   1823     -5    141    250       N  
ATOM    803  CA  ARG A  95      31.087  21.745  56.898  1.00 12.92           C  
ANISOU  803  CA  ARG A  95      964   2017   1929   -186     -1    316       C  
ATOM    804  C   ARG A  95      30.769  20.886  58.098  1.00 12.16           C  
ANISOU  804  C   ARG A  95     1016   1775   1829   -264   -166    168       C  
ATOM    805  O   ARG A  95      31.573  20.709  59.017  1.00 13.36           O  
ANISOU  805  O   ARG A  95      939   2250   1886   -280   -229    297       O  
ATOM    806  CB  ARG A  95      30.564  23.187  57.022  1.00 13.92           C  
ANISOU  806  CB  ARG A  95     1197   1870   2224   -370    -74    318       C  
ATOM    807  CG  ARG A  95      31.029  24.116  55.891  1.00 15.59           C  
ANISOU  807  CG  ARG A  95     1476   2022   2428   -119     63    458       C  
ATOM    808  CD  ARG A  95      30.511  25.530  56.024  1.00 16.56           C  
ANISOU  808  CD  ARG A  95     1613   1915   2764   -134   -278    533       C  
ATOM    809  NE  ARG A  95      30.812  26.331  54.856  1.00 19.09           N  
ANISOU  809  NE  ARG A  95     2336   2195   2724    -76    -60    608       N  
ATOM    810  CZ  ARG A  95      30.479  27.615  54.696  1.00 19.61           C  
ANISOU  810  CZ  ARG A  95     1359   2430   3661     99   -313   1197       C  
ATOM    811  NH1 ARG A  95      29.782  28.214  55.656  1.00 25.17           N  
ANISOU  811  NH1 ARG A  95     1294   2820   5450    498    261    656       N  
ATOM    812  NH2 ARG A  95      30.801  28.276  53.603  1.00 27.63           N  
ANISOU  812  NH2 ARG A  95     3193   3420   3886   -700   -942   1867       N  
ATOM    813  N   ILE A  96      29.545  20.409  58.195  1.00 12.14           N  
ANISOU  813  N   ILE A  96      906   1988   1721   -154   -170    322       N  
ATOM    814  CA  ILE A  96      29.115  19.590  59.310  1.00 11.91           C  
ANISOU  814  CA  ILE A  96     1065   1748   1712    -57     55    247       C  
ATOM    815  C   ILE A  96      29.885  18.298  59.367  1.00 12.33           C  
ANISOU  815  C   ILE A  96     1021   1825   1839     -4     48    203       C  
ATOM    816  O   ILE A  96      30.372  17.864  60.415  1.00 13.21           O  
ANISOU  816  O   ILE A  96     1178   1922   1920    136    -19    204       O  
ATOM    817  CB  ILE A  96      27.600  19.308  59.220  1.00 13.14           C  
ANISOU  817  CB  ILE A  96     1014   1820   2159     21    189    384       C  
ATOM    818  CG1 ILE A  96      26.828  20.603  59.394  1.00 13.87           C  
ANISOU  818  CG1 ILE A  96     1327   2087   1855    317    313    224       C  
ATOM    819  CG2 ILE A  96      27.229  18.241  60.229  1.00 15.17           C  
ANISOU  819  CG2 ILE A  96     1016   2104   2645    -53    244    602       C  
ATOM    820  CD1 ILE A  96      25.376  20.484  59.006  1.00 16.28           C  
ANISOU  820  CD1 ILE A  96     1162   2080   2945    342    544    571       C  
ATOM    821  N   MET A  97      30.082  17.659  58.219  1.00 13.36           N  
ANISOU  821  N   MET A  97     1206   2016   1854    237   -123    119       N  
ATOM    822  CA  MET A  97      30.885  16.440  58.165  1.00 14.70           C  
ANISOU  822  CA  MET A  97     1507   2035   2043    214   -117    -49       C  
ATOM    823  C   MET A  97      32.331  16.706  58.558  1.00 14.69           C  
ANISOU  823  C   MET A  97     1424   2047   2109    343   -188    278       C  
ATOM    824  O   MET A  97      32.894  15.882  59.279  1.00 15.20           O  
ANISOU  824  O   MET A  97     1600   2191   1983    358     73    403       O  
ATOM    825  CB  MET A  97      30.852  15.837  56.761  1.00 16.50           C  
ANISOU  825  CB  MET A  97     1915   2261   2093    185    -22   -207       C  
ATOM    826  CG  MET A  97      31.878  14.735  56.644  1.00 20.86           C  
ANISOU  826  CG  MET A  97     3010   2758   2158    846    190   -220       C  
ATOM    827  SD  MET A  97      31.521  13.256  57.563  1.00 29.51           S  
ANISOU  827  SD  MET A  97     5280   2731   3204    898    -77    225       S  
ATOM    828  CE  MET A  97      33.102  12.407  57.612  1.00 87.65           C  
ANISOU  828  CE  MET A  97     7217   8550  17534   3828  -4895   4811       C  
ATOM    829  N   THR A  98      32.914  17.814  58.122  1.00 14.89           N  
ANISOU  829  N   THR A  98     1191   2400   2066    290    -31    575       N  
ATOM    830  CA  THR A  98      34.287  18.118  58.529  1.00 16.30           C  
ANISOU  830  CA  THR A  98     1234   2622   2337    288   -155    541       C  
ATOM    831  C   THR A  98      34.368  18.191  60.037  1.00 15.96           C  
ANISOU  831  C   THR A  98      995   2760   2307     13   -159    633       C  
ATOM    832  O   THR A  98      35.293  17.693  60.658  1.00 16.93           O  
ANISOU  832  O   THR A  98     1264   2706   2465    142   -266    622       O  
ATOM    833  CB  THR A  98      34.708  19.431  57.882  1.00 18.96           C  
ANISOU  833  CB  THR A  98     1600   3323   2279   -431    -67    746       C  
ATOM    834  OG1 THR A  98      34.840  19.157  56.471  1.00 19.01           O  
ANISOU  834  OG1 THR A  98     1715   3137   2372    214      8    616       O  
ATOM    835  CG2 THR A  98      36.035  19.927  58.416  1.00 19.14           C  
ANISOU  835  CG2 THR A  98     1192   3449   2633   -106    -90    979       C  
ATOM    836  N   LYS A  99      33.380  18.885  60.626  1.00 14.19           N  
ANISOU  836  N   LYS A  99     1168   2007   2215   -168   -210    527       N  
ATOM    837  CA  LYS A  99      33.461  19.111  62.055  1.00 15.48           C  
ANISOU  837  CA  LYS A  99     1427   2259   2195   -426   -302    384       C  
ATOM    838  C   LYS A  99      33.223  17.862  62.872  1.00 14.56           C  
ANISOU  838  C   LYS A  99     1473   2222   1838   -322   -181    200       C  
ATOM    839  O   LYS A  99      33.904  17.543  63.823  1.00 18.09           O  
ANISOU  839  O   LYS A  99     1917   2691   2266   -687   -660    607       O  
ATOM    840  CB  LYS A  99      32.495  20.180  62.491  1.00 17.20           C  
ANISOU  840  CB  LYS A  99     2078   1992   2465   -525     67    320       C  
ATOM    841  CG  LYS A  99      32.920  20.551  63.929  1.00 21.14           C  
ANISOU  841  CG  LYS A  99     2974   2646   2411    158    -65    154       C  
ATOM    842  CD  LYS A  99      32.016  21.599  64.476  1.00 23.28           C  
ANISOU  842  CD  LYS A  99     2839   3375   2634    580   -124     44       C  
ATOM    843  CE  LYS A  99      32.354  21.949  65.929  1.00 23.20           C  
ANISOU  843  CE  LYS A  99     2793   3555   2466    259    450    -20       C  
ATOM    844  NZ  LYS A  99      31.138  22.573  66.581  1.00 24.61           N  
ANISOU  844  NZ  LYS A  99     2638   3377   3336    268    415   -244       N  
ATOM    845  N   LEU A 100      32.123  17.150  62.555  1.00 13.73           N  
ANISOU  845  N   LEU A 100     1262   2093   1861   -212   -136    425       N  
ATOM    846  CA  LEU A 100      31.638  16.096  63.408  1.00 14.21           C  
ANISOU  846  CA  LEU A 100     1547   1982   1870   -219     16    281       C  
ATOM    847  C   LEU A 100      32.024  14.701  62.946  1.00 15.25           C  
ANISOU  847  C   LEU A 100     1701   2075   2021     51     41    428       C  
ATOM    848  O   LEU A 100      31.916  13.771  63.755  1.00 18.10           O  
ANISOU  848  O   LEU A 100     2531   2157   2189     60     62    592       O  
ATOM    849  CB  LEU A 100      30.105  16.186  63.548  1.00 15.01           C  
ANISOU  849  CB  LEU A 100     1661   1529   2514   -359    295    319       C  
ATOM    850  CG  LEU A 100      29.596  17.466  64.226  1.00 15.90           C  
ANISOU  850  CG  LEU A 100     1706   1658   2677   -196    252    350       C  
ATOM    851  CD1 LEU A 100      28.068  17.383  64.363  1.00 18.22           C  
ANISOU  851  CD1 LEU A 100     1756   2351   2815   -207    531    280       C  
ATOM    852  CD2 LEU A 100      30.262  17.732  65.569  1.00 23.01           C  
ANISOU  852  CD2 LEU A 100     2240   3818   2685  -1213    628   -700       C  
ATOM    853  N   GLN A 101      32.435  14.558  61.694  1.00 14.20           N  
ANISOU  853  N   GLN A 101     1513   1959   1925    122     -6    389       N  
ATOM    854  CA  GLN A 101      32.863  13.298  61.121  1.00 15.12           C  
ANISOU  854  CA  GLN A 101      970   2105   2671    161    -90    106       C  
ATOM    855  C   GLN A 101      31.774  12.252  61.178  1.00 15.92           C  
ANISOU  855  C   GLN A 101     1177   2020   2852    109    117    239       C  
ATOM    856  O   GLN A 101      32.052  11.083  61.282  1.00 24.50           O  
ANISOU  856  O   GLN A 101     1651   1983   5675    200    685    270       O  
ATOM    857  CB  GLN A 101      34.146  12.815  61.818  1.00 17.07           C  
ANISOU  857  CB  GLN A 101     1138   2786   2562    319   -127    121       C  
ATOM    858  CG  GLN A 101      35.288  13.791  61.595  1.00 17.41           C  
ANISOU  858  CG  GLN A 101     1141   3057   2418     31   -361    -93       C  
ATOM    859  CD  GLN A 101      35.861  13.843  60.220  1.00 16.22           C  
ANISOU  859  CD  GLN A 101     1154   2639   2370     80   -343   -154       C  
ATOM    860  OE1 GLN A 101      36.168  12.737  59.674  1.00 21.12           O  
ANISOU  860  OE1 GLN A 101     1881   2896   3248    148     63   -571       O  
ATOM    861  NE2 GLN A 101      36.069  15.008  59.638  1.00 16.90           N  
ANISOU  861  NE2 GLN A 101     1057   2841   2523    245   -378     13       N  
ATOM    862  N   ARG A 102      30.555  12.696  61.103  1.00 15.93           N  
ANISOU  862  N   ARG A 102     1007   2581   2464     63    -97    235       N  
ATOM    863  CA  ARG A 102      29.332  11.886  61.206  1.00 18.89           C  
ANISOU  863  CA  ARG A 102     1201   2983   2993   -244     69    100       C  
ATOM    864  C   ARG A 102      28.322  12.557  60.290  1.00 20.68           C  
ANISOU  864  C   ARG A 102     1028   4255   2574   -425    -12    146       C  
ATOM    865  O   ARG A 102      28.367  13.773  60.066  1.00 22.54           O  
ANISOU  865  O   ARG A 102     1805   4170   2590    538   -484    136       O  
ATOM    866  CB  ARG A 102      28.791  11.846  62.631  1.00 22.94           C  
ANISOU  866  CB  ARG A 102     2059   3411   3247    211    463   1343       C  
ATOM    867  CG  ARG A 102      29.821  11.502  63.725  1.00 25.44           C  
ANISOU  867  CG  ARG A 102     2142   4620   2905     92    261    442       C  
ATOM    868  CD  ARG A 102      29.403  12.046  65.103  1.00 31.55           C  
ANISOU  868  CD  ARG A 102     2221   6369   3399   -158    780   -272       C  
ATOM    869  NE  ARG A 102      28.256  11.357  65.605  1.00 25.27           N  
ANISOU  869  NE  ARG A 102     2283   4006   3312    754    623    379       N  
ATOM    870  CZ  ARG A 102      27.645  11.546  66.768  1.00 19.72           C  
ANISOU  870  CZ  ARG A 102     1859   3431   2201     75   -342    747       C  
ATOM    871  NH1 ARG A 102      28.108  12.471  67.619  1.00 25.20           N  
ANISOU  871  NH1 ARG A 102     2671   3921   2984   -253   -843    406       N  
ATOM    872  NH2 ARG A 102      26.601  10.768  66.951  1.00 25.54           N  
ANISOU  872  NH2 ARG A 102     2061   4501   3143   -520    -66     87       N  
ATOM    873  N   ASN A 103      27.414  11.748  59.795  1.00 27.98           N  
ANISOU  873  N   ASN A 103      998   5892   3743  -1106     60   -341       N  
ATOM    874  CA  ASN A 103      26.406  11.961  58.816  1.00 29.38           C  
ANISOU  874  CA  ASN A 103     1203   6637   3324  -1395     56   -355       C  
ATOM    875  C   ASN A 103      25.062  12.302  59.463  1.00 26.49           C  
ANISOU  875  C   ASN A 103     1020   6696   2350  -1147   -426     23       C  
ATOM    876  O   ASN A 103      24.853  11.762  60.560  1.00 19.92           O  
ANISOU  876  O   ASN A 103     1540   3224   2804   -405     69   -380       O  
ATOM    877  CB  ASN A 103      26.207  10.641  58.013  1.00 34.32           C  
ANISOU  877  CB  ASN A 103     1956   7279   3807  -1448    110  -1062       C  
ATOM    878  CG  ASN A 103      27.451  10.070  57.400  1.00 41.15           C  
ANISOU  878  CG  ASN A 103     3678   6904   5053    334    933    107       C  
ATOM    879  OD1 ASN A 103      27.891   8.935  57.619  1.00 49.25           O  
ANISOU  879  OD1 ASN A 103     3621   7718   7373    565  -1691    959       O  
ATOM    880  ND2 ASN A 103      28.063  10.903  56.556  1.00 54.39           N  
ANISOU  880  ND2 ASN A 103     4533   8177   7954   1224   3508   1194       N  
ATOM    881  N   MET A 104      24.099  13.070  58.940  1.00 25.32           N  
ANISOU  881  N   MET A 104     1274   6550   1795  -1205   -233    485       N  
ATOM    882  CA  MET A 104      22.702  13.086  59.364  1.00 19.29           C  
ANISOU  882  CA  MET A 104     1381   3988   1961  -1078   -118    226       C  
ATOM    883  C   MET A 104      21.921  12.160  58.456  1.00 18.29           C  
ANISOU  883  C   MET A 104     1008   3979   1962   -421    111   -454       C  
ATOM    884  O   MET A 104      22.378  12.041  57.290  1.00 25.00           O  
ANISOU  884  O   MET A 104     1291   6337   1869   -975     95   -500       O  
ATOM    885  CB AMET A 104      22.071  14.478  59.246  0.64 20.68           C  
ANISOU  885  CB AMET A 104     2620   3493   1744  -1333    116    456       C  
ATOM    886  CB BMET A 104      22.092  14.481  59.364  0.36 22.37           C  
ANISOU  886  CB BMET A 104     2900   3652   1949  -1186     96     75       C  
ATOM    887  CG AMET A 104      21.797  15.006  57.843  0.64 19.16           C  
ANISOU  887  CG AMET A 104     2469   3277   1534  -1002    261     54       C  
ATOM    888  CG BMET A 104      21.089  14.750  58.251  0.36 23.53           C  
ANISOU  888  CG BMET A 104     2531   4284   2126   -123    497    446       C  
ATOM    889  SD AMET A 104      21.705  16.813  57.827  0.64 19.99           S  
ANISOU  889  SD AMET A 104     2073   3255   2268   -573   -619    207       S  
ATOM    890  SD BMET A 104      21.341  16.391  57.560  0.36 24.80           S  
ANISOU  890  SD BMET A 104     1484   4097   3842   -431   -555    514       S  
ATOM    891  CE AMET A 104      23.423  17.216  57.976  0.64 15.03           C  
ANISOU  891  CE AMET A 104     1729   2147   1835    210   -682    144       C  
ATOM    892  CE BMET A 104      22.951  16.193  56.849  0.36 10.27           C  
ANISOU  892  CE BMET A 104     2649    815    438    638   -250    -21       C  
ATOM    893  N   VAL A 105      20.801  11.636  58.909  1.00 13.17           N  
ANISOU  893  N   VAL A 105     1080   2363   1560    -65    -67   -154       N  
ATOM    894  CA  VAL A 105      19.967  10.831  58.009  1.00 12.82           C  
ANISOU  894  CA  VAL A 105     1242   2090   1540     72    -91   -114       C  
ATOM    895  C   VAL A 105      19.228  11.790  57.066  1.00 12.30           C  
ANISOU  895  C   VAL A 105     1204   1955   1514    269    -51   -396       C  
ATOM    896  O   VAL A 105      19.265  11.575  55.821  1.00 12.27           O  
ANISOU  896  O   VAL A 105     1481   1754   1428    177   -102   -122       O  
ATOM    897  CB  VAL A 105      19.023   9.943  58.835  1.00 13.09           C  
ANISOU  897  CB  VAL A 105     1405   1787   1780     56     70   -264       C  
ATOM    898  CG1 VAL A 105      18.095   9.174  57.929  1.00 14.66           C  
ANISOU  898  CG1 VAL A 105     1925   1845   1801   -199    166   -463       C  
ATOM    899  CG2 VAL A 105      19.826   8.995  59.726  1.00 14.82           C  
ANISOU  899  CG2 VAL A 105     2167   1680   1782    241    152   -175       C  
ATOM    900  OXT VAL A 105      18.645  12.788  57.502  1.00 14.47           O  
ANISOU  900  OXT VAL A 105     1591   1954   1954    373   -284   -585       O  
TER     901      VAL A 105                                                      
HETATM  902 ZN    ZN A 201      18.303  13.062  54.852  0.96 10.19          ZN  
ANISOU  902 ZN    ZN A 201      991   1499   1382    127    -63   -208      ZN  
HETATM  903  C1  GOL A 202      21.417  18.473  46.488  0.67 24.85           C  
ANISOU  903  C1  GOL A 202     2809   2398   4236   -257   -206   -636       C  
HETATM  904  O1  GOL A 202      21.572  19.563  47.414  0.67 18.83           O  
ANISOU  904  O1  GOL A 202     1960   2236   2959     33    446   -134       O  
HETATM  905  C2  GOL A 202      20.546  18.929  45.321  0.67 27.49           C  
ANISOU  905  C2  GOL A 202     3617   3859   2967   -653    244   -192       C  
HETATM  906  O2  GOL A 202      21.239  19.956  44.610  0.67 38.98           O  
ANISOU  906  O2  GOL A 202     5073   5486   4254  -1351    884    815       O  
HETATM  907  C3  GOL A 202      20.212  17.822  44.335  0.67 32.06           C  
ANISOU  907  C3  GOL A 202     4316   4291   3573    674   -334   -951       C  
HETATM  908  O3  GOL A 202      19.219  18.277  43.402  0.67 31.42           O  
ANISOU  908  O3  GOL A 202     5501   2879   3556     63   -868   -378       O  
HETATM  909  O   HOH A 301       6.850  22.067  66.883  1.00 18.86           O  
ANISOU  909  O   HOH A 301     2773   1952   2443     36   -364   -123       O  
HETATM  910  O   HOH A 302       5.146  21.531  69.217  1.00 28.36           O  
ANISOU  910  O   HOH A 302     2709   3922   4144   -506   -354   -192       O  
HETATM  911  O   HOH A 303      10.364  20.238  70.851  1.00 25.12           O  
ANISOU  911  O   HOH A 303     2208   2882   4455      0    610  -1529       O  
HETATM  912  O   HOH A 304      14.617   9.798  56.733  1.00 16.58           O  
ANISOU  912  O   HOH A 304     1990   2831   1478   -127   -119   -261       O  
HETATM  913  O   HOH A 305      16.684   9.505  55.050  1.00 17.53           O  
ANISOU  913  O   HOH A 305     2163   2059   2437   -141   -317   -130       O  
HETATM  914  O   HOH A 306      15.693  11.099  59.105  1.00 14.25           O  
ANISOU  914  O   HOH A 306     1527   2162   1727    342    -58   -172       O  
HETATM  915  O   HOH A 307      22.029  14.687  52.435  1.00 22.64           O  
ANISOU  915  O   HOH A 307     1913   2501   4188    -83    -34   -455       O  
HETATM  916  O   HOH A 308      20.183   9.217  54.583  1.00 14.02           O  
ANISOU  916  O   HOH A 308     1835   1796   1697    368     87    -31       O  
HETATM  917  O   HOH A 309      18.493   9.079  52.212  1.00 16.66           O  
ANISOU  917  O   HOH A 309     1943   1923   2464    -65    234    118       O  
HETATM  918  O   HOH A 310      22.501  10.702  53.833  1.00 30.26           O  
ANISOU  918  O   HOH A 310     3012   1989   6497    114  -1027    365       O  
HETATM  919  O   HOH A 311      20.976  23.833  48.338  1.00 14.01           O  
ANISOU  919  O   HOH A 311     1724   1682   1916    222   -177    -59       O  
HETATM  920  O   HOH A 312      19.618  21.421  47.645  1.00 18.31           O  
ANISOU  920  O   HOH A 312     2024   1780   3152   -164   -268    -68       O  
HETATM  921  O   HOH A 313      16.358  28.365  46.284  1.00 16.18           O  
ANISOU  921  O   HOH A 313     1929   2080   2139    -36    -75    334       O  
HETATM  922  O   HOH A 314      12.871  28.213  47.125  1.00 20.68           O  
ANISOU  922  O   HOH A 314     3293   2221   2342   -103  -1056    422       O  
HETATM  923  O   HOH A 315      12.440  25.568  46.559  1.00 18.64           O  
ANISOU  923  O   HOH A 315     2547   2595   1940   -294   -538    469       O  
HETATM  924  O   HOH A 316       9.267  12.477  47.040  1.00 21.48           O  
ANISOU  924  O   HOH A 316     2635   2381   3146   -504   -702    601       O  
HETATM  925  O   HOH A 317       6.644  11.174  49.329  1.00 31.94           O  
ANISOU  925  O   HOH A 317     5885   2946   3306   1047  -2293   -929       O  
HETATM  926  O   HOH A 318      10.695   9.815  47.440  1.00 16.22           O  
ANISOU  926  O   HOH A 318     2383   1985   1796   -108   -348   -217       O  
HETATM  927  O   HOH A 319      23.465  21.688  47.274  1.00 16.26           O  
ANISOU  927  O   HOH A 319     2109   2127   1940     28    -87     58       O  
HETATM  928  O   HOH A 320      23.052   8.309  57.089  1.00 19.82           O  
ANISOU  928  O   HOH A 320     1847   2633   3049   -367    -60   -515       O  
HETATM  929  O   HOH A 321      13.337  11.175  65.872  1.00 13.40           O  
ANISOU  929  O   HOH A 321     1410   2150   1531    167   -137     52       O  
HETATM  930  O   HOH A 322      13.737   8.452  66.106  1.00 24.30           O  
ANISOU  930  O   HOH A 322     4009   2600   2625    621   -402   -273       O  
HETATM  931  O   HOH A 323      19.161  11.545  45.951  1.00 26.86           O  
ANISOU  931  O   HOH A 323     3747   2637   3823   -242    817    -27       O  
HETATM  932  O   HOH A 324      18.546   9.517  49.446  1.00 17.09           O  
ANISOU  932  O   HOH A 324     2483   1414   2597    227   -862   -223       O  
HETATM  933  O   HOH A 325      33.571  22.609  59.586  1.00 17.97           O  
ANISOU  933  O   HOH A 325     1323   2713   2790    -92   -153    456       O  
HETATM  934  O   HOH A 326      34.437  21.805  55.084  1.00 23.03           O  
ANISOU  934  O   HOH A 326     2668   2888   3195   -136    790    523       O  
HETATM  935  O   HOH A 327      36.830  10.319  60.995  1.00 27.81           O  
ANISOU  935  O   HOH A 327     2335   2783   5448    198    362   -583       O  
HETATM  936  O   HOH A 328      34.842  15.509  65.165  1.00 22.03           O  
ANISOU  936  O   HOH A 328     1897   3052   3421    248   -309    454       O  
HETATM  937  O   HOH A 329      28.310  22.784  47.347  1.00 31.46           O  
ANISOU  937  O   HOH A 329     4103   4951   2899   2215    546    220       O  
HETATM  938  O   HOH A 330      17.823  26.648  44.610  1.00 16.68           O  
ANISOU  938  O   HOH A 330     1686   2857   1797     99   -270    204       O  
HETATM  939  O   HOH A 331      27.866  27.774  48.791  1.00  9.45           O  
ANISOU  939  O   HOH A 331     1203   1118   1270     34    -27    326       O  
HETATM  940  O   HOH A 332       8.816   6.667  61.310  1.00 13.27           O  
ANISOU  940  O   HOH A 332     2067   1371   1604    -63    208    -10       O  
HETATM  941  O   HOH A 333      29.278  31.058  56.580  1.00 35.31           O  
ANISOU  941  O   HOH A 333     4908   4881   3626   2153  -1685    696       O  
HETATM  942  O   HOH A 334      30.103  31.171  53.133  1.00 12.85           O  
ANISOU  942  O   HOH A 334     1357   1428   2097   -238     65    -66       O  
HETATM  943  O   HOH A 335      21.871  29.428  44.141  1.00 16.52           O  
ANISOU  943  O   HOH A 335     2197   1835   2246   -231    146    -77       O  
HETATM  944  O   HOH A 336      24.813  28.115  43.990  1.00  8.85           O  
ANISOU  944  O   HOH A 336     1334    944   1084    -80     25    -81       O  
HETATM  945  O   HOH A 337      26.732  30.652  65.058  1.00 42.32           O  
ANISOU  945  O   HOH A 337     3511   2941   9628   -990  -1783  -1823       O  
HETATM  946  O   HOH A 338      26.143  30.364  60.988  1.00 21.83           O  
ANISOU  946  O   HOH A 338     2233   1713   4348     -1    153   1098       O  
HETATM  947  O   HOH A 339      20.711   7.074  63.474  1.00 14.00           O  
ANISOU  947  O   HOH A 339     1713   1878   1727    -50   -321   -608       O  
HETATM  948  O   HOH A 340       4.546  15.347  67.007  1.00 13.93           O  
ANISOU  948  O   HOH A 340     1385   2047   1859    361    183     40       O  
HETATM  949  O   HOH A 341       2.996  15.238  64.698  1.00 16.63           O  
ANISOU  949  O   HOH A 341     1444   2577   2299    233    112    160       O  
HETATM  950  O   HOH A 342      10.154  14.073  44.070  1.00 23.33           O  
ANISOU  950  O   HOH A 342     3556   2098   3210    -34  -1434   -176       O  
HETATM  951  O   HOH A 343      15.414  16.077  74.813  1.00 21.46           O  
ANISOU  951  O   HOH A 343     3521   3259   1372    505    200    -66       O  
HETATM  952  O   HOH A 344      35.451  23.494  57.669  1.00 20.47           O  
ANISOU  952  O   HOH A 344     1870   3495   2411   -314   -675    642       O  
HETATM  953  O   HOH A 345       5.969  12.829  58.160  1.00 17.03           O  
ANISOU  953  O   HOH A 345     1432   2371   2669    177   -155    -21       O  
HETATM  954  O   HOH A 346       2.794  12.270  64.214  1.00 20.00           O  
ANISOU  954  O   HOH A 346     2104   2694   2801    -51    298    523       O  
HETATM  955  O   HOH A 347      21.493  35.093  65.400  1.00 23.77           O  
ANISOU  955  O   HOH A 347     5045   2304   1682    477   -102    434       O  
HETATM  956  O   HOH A 348      21.154  11.018  48.474  1.00 25.15           O  
ANISOU  956  O   HOH A 348     2688   4025   2845   1458   1348   1213       O  
HETATM  957  O   HOH A 349       2.621  28.125  57.536  1.00 22.72           O  
ANISOU  957  O   HOH A 349     2659   2309   3664    367    590    642       O  
HETATM  958  O   HOH A 350       3.313  15.499  57.067  1.00 22.08           O  
ANISOU  958  O   HOH A 350     2811   2417   3159    298   -860   -305       O  
HETATM  959  O   HOH A 351      17.151  13.847  44.003  1.00 24.69           O  
ANISOU  959  O   HOH A 351     3920   3674   1785   -162    392    224       O  
HETATM  960  O   HOH A 352      27.125  30.894  58.519  1.00 34.59           O  
ANISOU  960  O   HOH A 352     2458   6737   3946  -2082  -1178   2186       O  
HETATM  961  O   HOH A 353       1.581  22.891  65.087  1.00 31.06           O  
ANISOU  961  O   HOH A 353     6785   2080   2936   2032    516   -168       O  
HETATM  962  O   HOH A 354      29.437  20.458  67.269  1.00 25.40           O  
ANISOU  962  O   HOH A 354     3038   3025   3587     78   -571   -202       O  
HETATM  963  O   HOH A 355      30.530  19.082  69.825  1.00 41.27           O  
ANISOU  963  O   HOH A 355     3626   3743   8313    429  -3462    121       O  
HETATM  964  O   HOH A 356      20.248   7.343  72.210  1.00 28.25           O  
ANISOU  964  O   HOH A 356     3734   2686   4315     24   -899   -195       O  
HETATM  965  O   HOH A 357      13.954  24.708  44.379  1.00 30.34           O  
ANISOU  965  O   HOH A 357     5181   3706   2642    473    266     22       O  
HETATM  966  O   HOH A 358       9.228  30.002  52.071  1.00 31.10           O  
ANISOU  966  O   HOH A 358     1890   4433   5495     22  -1013   2128       O  
HETATM  967  O   HOH A 359      20.541  13.759  46.659  1.00 35.83           O  
ANISOU  967  O   HOH A 359     5093   2782   5740    292   3107   -987       O  
HETATM  968  O   HOH A 360       5.792  27.658  63.583  1.00 33.32           O  
ANISOU  968  O   HOH A 360     4598   3381   4682    511   -232   -594       O  
HETATM  969  O   HOH A 361       7.201  14.306  48.372  1.00 33.21           O  
ANISOU  969  O   HOH A 361     5605   4744   2271   -980  -1416    255       O  
HETATM  970  O   HOH A 362      30.506  29.284  48.790  1.00 40.73           O  
ANISOU  970  O   HOH A 362     3245   6100   6130  -1460    455   2162       O  
HETATM  971  O   HOH A 363       8.176  19.463  48.128  1.00 34.83           O  
ANISOU  971  O   HOH A 363     2897   4918   5417   1590  -1715  -1549       O  
HETATM  972  O   HOH A 364      14.444  20.016  43.610  1.00 38.82           O  
ANISOU  972  O   HOH A 364     6739   4772   3238   -161   1335   1233       O  
HETATM  973  O   HOH A 365      19.195  18.563  76.116  1.00 33.35           O  
ANISOU  973  O   HOH A 365     4151   5104   3418   2081   -837  -1553       O  
HETATM  974  O   HOH A 366       4.364  15.376  51.028  1.00 35.87           O  
ANISOU  974  O   HOH A 366     1972   7903   3754   -265   -251  -1294       O  
HETATM  975  O   HOH A 367      13.742  10.363  70.106  1.00 30.33           O  
ANISOU  975  O   HOH A 367     3565   4494   3465   -203   1373   1098       O  
HETATM  976  O   HOH A 368      28.859  16.072  72.554  1.00 40.83           O  
ANISOU  976  O   HOH A 368     3555   7348   4609  -2127  -1655    169       O  
HETATM  977  O   HOH A 369      21.002   5.068  68.376  1.00 38.08           O  
ANISOU  977  O   HOH A 369     7335   2864   4270  -1087    440    -58       O  
HETATM  978  O   HOH A 370      25.446  19.663  73.546  1.00 43.38           O  
ANISOU  978  O   HOH A 370     9247   4582   2653  -2583  -1718   -372       O  
HETATM  979  O   HOH A 371       1.298   8.962  62.677  1.00 31.06           O  
ANISOU  979  O   HOH A 371     2397   3340   6066     13   -607   -328       O  
HETATM  980  O   HOH A 372       6.482  27.386  52.178  1.00 38.81           O  
ANISOU  980  O   HOH A 372     3131   7887   3728   -831   -822   2458       O  
HETATM  981  O   HOH A 373       2.800  19.805  54.585  1.00 79.89           O  
ANISOU  981  O   HOH A 373    12752  14420   3184  -2567  -3456   1018       O  
HETATM  982  O   HOH A 374      29.179  27.483  58.720  1.00 35.12           O  
ANISOU  982  O   HOH A 374     2695   4975   5674    695    259   -606       O  
HETATM  983  O   HOH A 375      21.879  13.167  54.786  1.00 93.32           O  
ANISOU  983  O   HOH A 375    20000   5109  10349   1279  -1097   4743       O  
HETATM  984  O   HOH A 376      26.684  21.927  74.217  1.00 89.74           O  
ANISOU  984  O   HOH A 376    15162   6881  12055  -6711   5168   -714       O  
HETATM  985  O   HOH A 377      10.580   9.597  68.458  1.00 35.67           O  
ANISOU  985  O   HOH A 377     7866   2811   2875   1035  -1076    623       O  
HETATM  986  O   HOH A 378      26.361   7.016  57.902  1.00 78.85           O  
ANISOU  986  O   HOH A 378    20000   6618   3341  -4322   3088  -1954       O  
HETATM  987  O   HOH A 379       2.526  12.194  67.305  1.00 32.81           O  
ANISOU  987  O   HOH A 379     1842   6943   3683    730    846   1098       O  
HETATM  988  O   HOH A 380       9.446  32.827  61.309  1.00 39.34           O  
ANISOU  988  O   HOH A 380     4254   4016   6677    903   1314  -1135       O  
HETATM  989  O   HOH A 381      23.733   7.358  59.300  1.00 45.02           O  
ANISOU  989  O   HOH A 381     4484   5794   6829   -214  -2014  -3896       O  
HETATM  990  O   HOH A 382      12.675  14.153  75.036  1.00 39.75           O  
ANISOU  990  O   HOH A 382     6481   5511   3112  -1568    465    284       O  
HETATM  991  O   HOH A 383       8.338  24.559  67.205  1.00 43.94           O  
ANISOU  991  O   HOH A 383     7955   3405   5335  -1720   3132  -1498       O  
HETATM  992  O   HOH A 384      10.611   6.814  68.265  1.00 71.89           O  
ANISOU  992  O   HOH A 384     3903   3413  20000   1132   -597   -901       O  
HETATM  993  O   HOH A 385      33.155  23.934  69.045  1.00 51.23           O  
ANISOU  993  O   HOH A 385     6654   6816   5997   3324   2167    234       O  
HETATM  994  O   HOH A 386      36.728  15.578  55.044  1.00111.88           O  
ANISOU  994  O   HOH A 386    10832  20000  11677 -10000  -9122   7891       O  
HETATM  995  O   HOH A 387      32.603  13.604  66.369  1.00 29.62           O  
ANISOU  995  O   HOH A 387     1864   5576   3815   -169   -219    452       O  
HETATM  996  O   HOH A 388      17.188  16.389  42.881  1.00 41.22           O  
ANISOU  996  O   HOH A 388     5484   6419   3761    160   -795   1551       O  
HETATM  997  O   HOH A 389      20.546  22.435  44.142  1.00 31.66           O  
ANISOU  997  O   HOH A 389     3012   4133   4884   -554    202   -204       O  
HETATM  998  O   HOH A 390      32.847  22.687  50.125  1.00 67.60           O  
ANISOU  998  O   HOH A 390     9265  12070   4350   1064   2675  -3492       O  
HETATM  999  O   HOH A 391       0.645  29.342  60.434  1.00 79.81           O  
ANISOU  999  O   HOH A 391     6509   3817  20000   2535   1041  -2176       O  
HETATM 1000  O   HOH A 392      17.477  20.349  43.443  1.00 47.19           O  
ANISOU 1000  O   HOH A 392     9596   4657   3677  -3796   -471   -497       O  
HETATM 1001  O   HOH A 393      12.607  13.697  40.454  1.00 67.12           O  
ANISOU 1001  O   HOH A 393    17345   2277   5881   1179  -5509   -486       O  
HETATM 1002  O   HOH A 394       6.635  26.324  66.082  1.00 36.95           O  
ANISOU 1002  O   HOH A 394     5893   3534   4611   -322   2471   -379       O  
HETATM 1003  O   HOH A 395       4.559  30.090  57.517  1.00 50.59           O  
ANISOU 1003  O   HOH A 395     2983  11083   5155   2144    567  -1501       O  
HETATM 1004  O   HOH A 396       3.435  30.382  62.168  1.00 46.79           O  
ANISOU 1004  O   HOH A 396     4434   4538   8805  -1272   1731  -2034       O  
HETATM 1005  O   HOH A 397       0.141  26.106  57.034  1.00 42.50           O  
ANISOU 1005  O   HOH A 397     4544   6542   5063  -1284   -464   2330       O  
HETATM 1006  O   HOH A 398       2.611  14.688  68.854  1.00 31.99           O  
ANISOU 1006  O   HOH A 398     3400   4980   3776    978   2050   2052       O  
HETATM 1007  O   HOH A 399       6.672  16.474  73.535  1.00 36.64           O  
ANISOU 1007  O   HOH A 399     6040   5136   2747    840   1704   1309       O  
HETATM 1008  O   HOH A 400      29.562  25.553  47.462  1.00 45.70           O  
ANISOU 1008  O   HOH A 400     9262   3543   4558   -279   2782   -758       O  
HETATM 1009  O   HOH A 401       3.435   9.148  59.162  1.00 41.79           O  
ANISOU 1009  O   HOH A 401     5801   3879   6200   1795  -1746  -1505       O  
HETATM 1010  O   HOH A 402       6.183   2.637  68.303  1.00 50.14           O  
ANISOU 1010  O   HOH A 402     9470   3555   6026  -2205   3751  -1305       O  
HETATM 1011  O   HOH A 403      28.171  28.449  68.780  1.00 70.64           O  
ANISOU 1011  O   HOH A 403     4991  12341   9507   -482  -2120  -1068       O  
HETATM 1012  O   HOH A 404       4.635  10.630  56.737  1.00 66.73           O  
ANISOU 1012  O   HOH A 404     7912   9504   7940  -6425  -5832   4694       O  
HETATM 1013  O   HOH A 405      27.904  13.698  71.126  1.00 36.21           O  
ANISOU 1013  O   HOH A 405     3364   6442   3953  -1324  -1496   1170       O  
HETATM 1014  O   HOH A 406      24.955  20.677  45.118  1.00 27.32           O  
ANISOU 1014  O   HOH A 406     4477   3400   2502    164    432   -183       O  
HETATM 1015  O   HOH A 407      19.885  28.046  42.896  1.00 42.13           O  
ANISOU 1015  O   HOH A 407     5952   2687   7370   -895  -3886    287       O  
HETATM 1016  O   HOH A 408      16.199  10.774  41.971  1.00 81.61           O  
ANISOU 1016  O   HOH A 408    20000   7861   3148  -1095   3951   1141       O  
HETATM 1017  O   HOH A 409      30.387  25.936  69.021  1.00 38.51           O  
ANISOU 1017  O   HOH A 409     4828   5899   3907  -2163    562   -656       O  
HETATM 1018  O   HOH A 410       8.522  21.653  69.735  1.00 41.09           O  
ANISOU 1018  O   HOH A 410     6962   4737   3912  -2440  -1758    261       O  
HETATM 1019  O   HOH A 411       9.061   9.638  70.486  1.00 53.59           O  
ANISOU 1019  O   HOH A 411     3152   7673   9538     19    572   5665       O  
HETATM 1020  O   HOH A 412      17.921  23.884  40.071  1.00 88.28           O  
ANISOU 1020  O   HOH A 412     3495  15162  14887   1015   2355  10494       O  
HETATM 1021  O   HOH A 413      24.523  33.399  63.850  1.00 35.80           O  
ANISOU 1021  O   HOH A 413     5709   3195   4697   -632     97   -136       O  
HETATM 1022  O   HOH A 414      34.419  15.067  67.974  1.00 46.96           O  
ANISOU 1022  O   HOH A 414     3369   8565   5907   1505   1171   3863       O  
HETATM 1023  O   HOH A 415       1.676  24.834  53.740  1.00 47.15           O  
ANISOU 1023  O   HOH A 415     4993   8036   4887  -1733  -1940   2206       O  
HETATM 1024  O   HOH A 416      16.265  25.459  40.325  1.00 50.26           O  
ANISOU 1024  O   HOH A 416     4950   6882   7265  -2216  -2376    506       O  
HETATM 1025  O   HOH A 417       3.616  19.199  50.949  1.00 75.02           O  
ANISOU 1025  O   HOH A 417     4590   3915  20000     50   3954   2961       O  
HETATM 1026  O   HOH A 418       3.163  24.368  64.314  1.00 93.11           O  
ANISOU 1026  O   HOH A 418    19788   9145   6446   9489  -7574  -4681       O  
HETATM 1027  O   HOH A 419      -0.926  16.965  66.510  1.00 51.49           O  
ANISOU 1027  O   HOH A 419     2379   8888   8296   -831    196  -4652       O  
HETATM 1028  O   HOH A 420      10.943  19.277  44.352  1.00157.91           O  
ANISOU 1028  O   HOH A 420    20000  20000  20000    621   9634  -8880       O  
HETATM 1029  O   HOH A 421      26.145   3.554  70.801  1.00 42.23           O  
ANISOU 1029  O   HOH A 421     4030   8354   3662  -1092   -397  -1171       O  
HETATM 1030  O   HOH A 422      30.595  24.454  64.031  1.00 61.77           O  
ANISOU 1030  O   HOH A 422     4006   4551  14914    520  -1841   4568       O  
HETATM 1031  O   HOH A 423      20.717  26.850  40.937  1.00 42.02           O  
ANISOU 1031  O   HOH A 423     5789   6948   3229  -2041   1674  -1102       O  
HETATM 1032  O   HOH A 424      30.264  33.600  58.884  1.00109.28           O  
ANISOU 1032  O   HOH A 424    13585  20000   7936   8868  -6691  -8740       O  
HETATM 1033  O   HOH A 425       9.442  16.132  41.109  1.00 90.81           O  
ANISOU 1033  O   HOH A 425     8342   9727  16436  -1466  -8179   6587       O  
HETATM 1034  O   HOH A 426       3.379  17.187  54.008  1.00 39.08           O  
ANISOU 1034  O   HOH A 426     1606   7537   5708   -201     28  -3523       O  
HETATM 1035  O   HOH A 427      17.902  16.060  76.486  1.00 68.54           O  
ANISOU 1035  O   HOH A 427     3968  20000   2075  -3096   -101    -34       O  
HETATM 1036  O   HOH A 428       6.588  31.166  65.119  1.00 51.66           O  
ANISOU 1036  O   HOH A 428     4475   3200  11952   -274   2245     -5       O  
HETATM 1037  O   HOH A 429      11.494  32.643  51.999  1.00 79.26           O  
ANISOU 1037  O   HOH A 429     8786  13796   7532  -2541   5375   -271       O  
HETATM 1038  O   HOH A 430       1.698   6.513  61.219  1.00 55.22           O  
ANISOU 1038  O   HOH A 430    10006   4391   6585   -872  -3766  -1357       O  
HETATM 1039  O   HOH A 431      32.358  28.075  50.899  1.00 52.44           O  
ANISOU 1039  O   HOH A 431     5152  10974   3797  -1552  -1016   2790       O  
HETATM 1040  O   HOH A 432      34.202  20.821  69.154  1.00 59.92           O  
ANISOU 1040  O   HOH A 432     2692  15511   4564    122   1295  -1223       O  
HETATM 1041  O   HOH A 433      32.173  24.917  60.351  1.00 37.49           O  
ANISOU 1041  O   HOH A 433     1638   6564   6043    252   -675  -1521       O  
HETATM 1042  O   HOH A 434      30.437  13.991  67.797  1.00 46.00           O  
ANISOU 1042  O   HOH A 434     1518   4615  11345   -114    330  -2926       O  
HETATM 1043  O   HOH A 435      25.377  26.237  69.155  1.00 53.37           O  
ANISOU 1043  O   HOH A 435     6752   3275  10252   1572  -3178  -2148       O  
HETATM 1044  O   HOH A 436      32.989  15.029  70.812  1.00 47.58           O  
ANISOU 1044  O   HOH A 436     6434   5668   5976   2874   1145   1941       O  
HETATM 1045  O   HOH A 437      20.506  29.514  68.150  1.00 48.80           O  
ANISOU 1045  O   HOH A 437     6723   5868   5951  -1012   -222   2829       O  
HETATM 1046  O   HOH A 438      23.955   3.376  69.912  1.00 47.00           O  
ANISOU 1046  O   HOH A 438     7732   5312   4814   -903  -1890    663       O  
HETATM 1047  O   HOH A 439      22.320   5.729  66.370  1.00 66.30           O  
ANISOU 1047  O   HOH A 439     4170   2480  18540    910  -5077  -2427       O  
HETATM 1048  O   HOH A 440      17.346   2.977  70.270  1.00 86.93           O  
ANISOU 1048  O   HOH A 440    10535   9859  12637   -926  -5036  -5530       O  
HETATM 1049  O   HOH A 441      20.058   4.764  70.451  1.00 56.30           O  
ANISOU 1049  O   HOH A 441     6211   9148   6031   3374  -2587  -2968       O  
HETATM 1050  O   HOH A 442       3.811  23.277  50.838  1.00 52.67           O  
ANISOU 1050  O   HOH A 442     6467   7521   6023   4713   2312   2912       O  
HETATM 1051  O   HOH A 443       6.145  23.217  48.867  1.00 59.37           O  
ANISOU 1051  O   HOH A 443     9668   8921   3970  -6030  -3715   1746       O  
HETATM 1052  O   HOH A 444      33.880   8.053  58.966  1.00 87.83           O  
ANISOU 1052  O   HOH A 444     5318  20000   8053  -5786  -1641   -359       O  
HETATM 1053  O   HOH A 445      30.033  21.062  48.636  1.00 94.89           O  
ANISOU 1053  O   HOH A 445    20000  12523   3529  11595   2319    832       O  
HETATM 1054  O   HOH A 446       1.679  19.068  71.049  1.00 77.45           O  
ANISOU 1054  O   HOH A 446     3323  20000   6105    318   2566  -4039       O  
HETATM 1055  O  AHOH A 447      10.645  16.390  73.186  0.51 20.89           O  
ANISOU 1055  O  AHOH A 447     2420   3267   2249    -55   -251   -403       O  
HETATM 1056  O  BHOH A 447       9.389  15.060  73.258  0.49 21.83           O  
ANISOU 1056  O  BHOH A 447     2873   4312   1109    185    707    838       O  
CONECT  503  902                                                                
CONECT  540  902                                                                
CONECT  610  902                                                                
CONECT  896  902                                                                
CONECT  900  902                                                                
CONECT  902  503  540  610  896                                                 
CONECT  902  900                                                                
CONECT  903  904  905                                                           
CONECT  904  903                                                                
CONECT  905  903  906  907                                                      
CONECT  906  905                                                                
CONECT  907  905  908                                                           
CONECT  908  907                                                                
MASTER      245    0    2    5    3    0    3    6 1026    1   13    9          
END                                                                             
